# Supplementary material for: Transcriptomic and Translatomic Analyses Reveal Insights into the Signaling Pathways of the Innate Immune Response in the Spleens of SPF Chickens Infected with Avian Reovirus
Source: Viruses. 2023 Nov 29;15(12):2346. doi: 10.3390/v15122346 (PMC10747248; doi:10.3390/v15122346)
Supplement: Supplementary file 1 [file viruses-15-02346-s001.zip]

Archive with 6 entries (6 files):
- Supplemental Figure 1.tif
- Supplemental Figure 2.tif
- Supplemental Table 1.docx
- Supplemental Table 2.xlsx
- Supplemental Table 3.xlsx
- Supplemental Table 4.xlsx
