# Supplementary material for: Transcriptomic and Translatomic Analyses Reveal Insights into the Signaling Pathways of the Innate Immune Response in the Spleens of SPF Chickens Infected with Avian Reovirus
Source: Viruses. 2023 Nov 29;15(12):2346. doi: 10.3390/v15122346 (PMC10747248; doi:10.3390/v15122346)
Supplement: Supplementary file 1 [file viruses-15-02346-s001.zip › Supplemental Table 2.xlsx]

## Sheet: RC_RPKM
geneID	RNA_CON1_RC	RNA_CON1_RPKM	RNA_CON2_RC	RNA_CON2_RPKM	RNA_ARV1_RC	RNA_ARV1_RPKM	RNA_ARV2_RC	RNA_ARV2_RPKM
gene-MYF5	0	0	0	0	0	0	0	0
gene-PCDHAC2	4	0.153714	2	0.0710781	0	0	8	0.250935
gene-KL	0	0	1	0.0179594	0	0	0	0
gene-EIF3A	2018	44.6498	1021	20.8918	660	16.1807	1155	20.8592
gene-MCOLN3	18	0.11827	26	0.157989	10	0.0728041	86	0.46123
gene-LOC107053905	7	0.171375	6	0.135848	8	0.217017	37	0.739383
gene-TMEM246	68	1.53967	24	0.502552	10	0.250883	31	0.572924
gene-LOC112531887	72	0.71481	48	0.440708	7	0.0770034	17	0.13776
gene-LOC112530833	0	0	0	0	0	0	0	0
gene-LOC107050050	0	0	10	0.290615	7	0.243735	26	0.666894
gene-LOC396365	0	0	0	0	0	0	0	0
gene-LOC101748799	2	0.0132124	2	0.0122189	0	0	11	0.0593146
gene-MB	0	0	2	0.267014	2	0.319916	1	0.117834
gene-HMCES	263	23.0889	135	10.9606	114	11.0894	262	18.7744
gene-LOC771798	2	0.172538	0	0	0	0	3	0.211248
gene-ABCC5	780	8.79912	1553	16.202	276	3.44991	4544	41.8408
gene-LOC107054641	0	0	0	0	0	0	0	0
gene-SLC2A4RG	12	0.46037	12	0.425754	16	0.680143	14	0.438401
gene-SULT1E1	416	42.8266	266	25.3252	315	35.9323	593	49.8302
gene-ZADH2	184	6.72759	172	5.81597	94	3.80823	236	7.04322
gene-ARHGAP8	19	0.734582	8	0.286041	23	0.9853	37	1.16763
gene-GPD2	316	7.22927	194	4.10451	146	3.70096	687	12.8287
gene-CWC27	288	18.276	161	9.44857	176	12.3753	206	10.6702
gene-WDR34	28	1.92401	15	0.953219	14	1.06594	68	3.81396
gene-ASZ1	0	0	0	0	0	0	0	0
gene-LOC107052984	214	2.49729	325	3.50745	38	0.491353	439	4.18156
gene-OGFOD2	64	4.48661	144	9.33583	156	12.1176	411	23.5179
gene-LEAP2	0	0	0	0	0	0	0	0
gene-LOC112530806	0	0	0	0	0	0	0	0
gene-LOC107054270	2	0.0182742	0	0	3	0.0303727	8	0.0596645
gene-LRIG3	135	1.71928	95	1.11889	13	0.183447	44	0.457387
gene-ZMIZ1	681	5.56539	612	4.62543	90	0.814977	562	3.74889
gene-CTDSPL	2842	58.1603	2719	51.4592	515	11.6779	3196	53.3859
gene-BUB3	517	39.1698	458	32.0906	524	43.9892	987	61.0373
gene-LOC107053444	8	0.104178	5	0.0602155	7	0.101004	17	0.180698
gene-APOD	5	0.586469	8	0.867794	2	0.259932	22	2.10628
gene-LOC112532782	4	0.109157	3	0.0757122	0	0	12	0.267296
gene-ALMS1	198	2.08048	307	2.98324	157	1.8279	535	4.58848
gene-KAT14	158	4.19375	180	4.41845	145	4.26449	355	7.69115
gene-LOC112533037	0	0	0	0	0	0	0	0
gene-LOC112532878	2	0.0416817	4	0.0770951	0	0	2	0.0340222
gene-PIP4K2B	202	4.32885	170	3.36916	81	1.92336	347	6.06971
gene-LOC112533381	0	0	0	0	0	0	0	0
gene-SLC22A16	22	0.227181	83	0.792647	24	0.274609	113	0.952458
gene-ELOVL3	0	0	0	0	0	0	1	0.0568382
gene-LOC777408	1	0.090497	1	0.0836924	0	0	1	0.0738673
gene-BPNT1	116	7.63631	123	7.48828	66	4.81419	123	6.60919
gene-LOC112530254	4	0.0480498	2	0.0222184	1	0.0133102	2	0.0196101
gene-TSTD2	112	1.69553	80	1.12003	55	0.922582	98	1.21097
gene-ACTL9	0	0	0	0	0	0	0	0
gene-THAP1	146	4.42518	100	2.80304	86	2.88822	93	2.3008
gene-COQ2	96	4.76374	196	8.99467	63	3.46395	502	20.3329
gene-ITGAD	283	2.8867	324	3.05642	90	1.01721	652	5.42852
gene-ZCCHC4	1	0.0414478	6	0.229987	1	0.0459256	11	0.372144
gene-VDAC2	2275	129.122	1660	87.1322	1288	81.0007	2970	137.592
gene-DNAJA3	399	13.8499	298	9.56626	249	9.57696	734	20.7964
gene-CKAP4	1460	25.7256	847	13.8022	532	10.3867	1124	16.1658
gene-LOC112532797	0	0	0	0	1	0.0317832	3	0.0702396
gene-SYT1	67	1.60027	72	1.59038	24	0.635159	72	1.40368
gene-SERINC5	173	2.4164	119	1.53717	70	1.08337	244	2.78183
gene-GET4	324	16.1758	306	14.1284	261	14.4383	591	24.0838
gene-LOC112532407	0	0	2	0.0600345	0	0	0	0
gene-NCMAP	16	0.622167	16	0.575385	24	1.03408	42	1.33307
gene-ANAPC7	225	7.71189	248	7.86107	201	7.63358	528	14.7717
gene-LOC107054575	5	0.0409555	0	0	3	0.0272281	53	0.354352
gene-RNF215	90	3.59368	68	2.51106	45	1.99097	214	6.97475
gene-LSM8	112	12.4603	141	14.5071	140	17.258	340	30.8749
gene-LOC769646	8	0.179328	11	0.228036	5	0.124189	21	0.384234
gene-LOC769512	0	0	2	0.0392042	4	0.093943	15	0.259513
gene-LOC107050199	295	16.4979	119	6.15468	29	1.79705	68	3.10408
gene-NFKB1	472	11.7824	397	9.16501	344	9.51488	1239	25.2453
gene-LOC101751461	3	0.0852834	0	0	0	0	0	0
gene-ALAS1	211	11.4696	186	9.35042	186	11.203	414	18.369
gene-CAB39L	512	17.6972	229	7.32018	11	0.42129	263	7.42007
gene-NR2C2	549	5.28586	383	3.41031	141	1.50424	404	3.17499
gene-SLC4A7	321	2.48732	532	3.81233	328	2.81614	1198	7.57707
gene-LOC112531699	6	0.177166	1	0.0273074	0	0	0	0
gene-SERPINB10B	9	0.459344	13	0.613608	381	21.5464	275	11.4563
gene-LOC107050378	0	0	2	0.306872	0	0	0	0
gene-ENPP3	203	4.67213	51	1.08553	71	1.81064	252	4.7341
gene-HPGDS	183	23.3032	7	0.824356	22	3.10414	10	1.0394
gene-NHLRC1	99	3.76275	72	2.53078	20	0.842275	176	5.46009
gene-LOC107055464	0	0	0	0	0	0	0	0
gene-IMMP2L	48	0.86277	34	0.565177	14	0.278828	18	0.264085
gene-LCK	99	2.9308	98	2.68305	23	0.754454	101	2.44056
gene-LOC107054301	0	0	0	0	0	0	0	0
gene-GLP1R	6	0.466943	1	0.0719721	0	0	1	0.0635228
gene-PSMA7	915	116	1047	122.754	1198	168.286	2788	288.501
gene-CCBL1	131	4.13931	130	3.79885	79	2.76591	374	9.64597
gene-OTUB1	599	52.7483	349	28.4223	515	50.2508	672	48.3024
gene-FYN	413	6.97135	248	3.87142	175	3.2731	358	4.93251
gene-NR2E3	38	1.47314	45	1.61334	18	0.773193	86	2.72131
gene-RAD54L2	154	2.42266	109	1.58581	86	1.49908	162	2.0802
gene-LOC112530211	6	0.619362	5	0.477326	9	1.02941	24	2.02219
gene-LOC107054457	14	0.517502	30	1.02555	16	0.655326	42	1.26722
gene-LOC427933	0	0	0	0	0	0	5	0.269596
gene-CCDC134	153	9.42694	357	20.3423	269	18.3648	747	37.5679
gene-FAM89A	241	11.985	76	3.4953	49	2.70004	71	2.88201
gene-RGS10	437	4.80292	369	3.75061	436	5.30963	1281	11.4919
gene-EFNA2	0	0	0	0	0	0	0	0
gene-LOC107051198	0	0	0	0	0	0	0	0
gene-LOC112531237	10	0.741443	16	1.09711	6	0.492927	12	0.726234
gene-ADIPOR2	331	9.24206	222	5.73252	204	6.31139	611	13.9251
gene-BDKRB2	16	0.540153	7	0.218548	1	0.0374068	4	0.110224
gene-GLDC	45	1.32396	255	6.93834	13	0.4238	192	4.61087
gene-UNG	83	9.89764	24	2.64677	20	2.64264	43	4.18543
gene-PCDH15	42	0.396971	263	2.29888	23	0.240874	278	2.14472
gene-ABHD12B	140	12.9146	57	4.86272	96	9.81247	251	18.8992
gene-GALNT9	25	0.460124	38	0.6468	19	0.387474	60	0.901371
gene-RASSF2	551	24.9615	1091	45.7084	362	18.1711	1258	46.5177
gene-ACSF3	48	2.10053	42	1.69976	33	1.60013	106	3.78626
gene-ADGRG4	0	0	0	0	2	0.0648666	0	0
gene-AFG3L2	247	8.34846	267	8.34589	219	8.20177	624	17.2152
gene-SARDH	95	2.29926	84	1.88016	37	0.992246	121	2.39038
gene-LOC107051735	0	0	0	0	0	0	0	0
gene-LOC107053646	0	0	0	0	0	0	0	0
gene-MIR6639	0	0	0	0	0	0	0	0
gene-SLC22A5	180	2.47641	141	1.79399	59	0.899405	346	3.88547
gene-DLGAP3	0	0	1	0.0187981	0	0	0	0
gene-LOC112531747	0	0	0	0	0	0	0	0
gene-PHKA2	144	2.52372	177	2.86882	46	0.893286	261	3.73368
gene-LOC112532718	0	0	0	0	0	0	0	0
gene-ABRACL	327	50.6557	319	45.7007	412	70.7183	539	68.1533
gene-LOC112532302	3	0.0786435	0	0	1	0.0290466	0	0
gene-DDX31	158	6.71903	106	4.16877	88	4.14655	232	8.05296
gene-LOC112530473	7	0.471383	1	0.062277	2	0.149231	6	0.329796
gene-EFCAB11	14	0.101334	13	0.0870208	45	0.360906	207	1.22297
gene-MTG2	56	4.43655	41	3.00395	18	1.5801	71	4.59127
gene-CYP7B1	119	2.08781	69	1.11955	20	0.388802	52	0.744672
gene-NAT8B	44	6.10553	79	10.1379	48	7.38017	161	18.2354
gene-VTCN1L	20	0.899283	73	3.03558	18	0.896795	40	1.46806
gene-LOC112531395	0	0	0	0	0	0	0	0
gene-LOC107055082	49	6.8408	30	3.87333	29	4.48604	93	10.5977
gene-SYCE3	5	0.525614	6	0.583311	7	0.815359	10	0.858054
gene-TTI1	112	2.55563	185	3.90395	109	2.75589	389	7.24516
gene-TMEM207	0	0	0	0	0	0	0	0
gene-LOC100858158	0	0	0	0	0	0	0	0
gene-FCER1G	233	96.9947	505	194.417	689	317.808	2330	791.709
gene-TNFSF13B	112	3.24106	256	6.8511	347	11.1263	702	16.5815
gene-IFITM3	3681	575.678	894	129.301	7023	1217	14643	1869.22
gene-SGCG	387	9.0378	136	2.93726	1	0.0258765	20	0.381241
gene-CXorf21	39	2.07659	49	2.41287	171	10.0887	184	7.9969
gene-LOC112531275	0	0	0	0	0	0	0	0
gene-RPL11	4952	944.831	3189	562.704	3524	745.012	6154	958.404
gene-ZNF335	486	10.9435	633	13.1818	348	8.68265	1314	24.1508
gene-KCNK16	0	0	1	0.0246154	0	0	0	0
gene-GINM1	492	31.0152	495	28.858	482	33.6674	1552	79.858
gene-LOC112531152	0	0	0	0	0	0	0	0
gene-C33H11orf95	48	2.34628	35	1.58219	11	0.595778	28	1.11716
gene-LARGE2	76	1.20287	105	1.53691	26	0.455967	188	2.42874
gene-LOC107053632	0	0	0	0	0	0	0	0
gene-PHTF2	687	13.6374	723	13.2729	217	4.77297	1093	17.7098
gene-OASL	370	26.0339	425	27.6553	7856	612.481	6317	362.799
gene-LOC112530890	0	0	0	0	0	0	0	0
gene-PCGF1	68	7.85525	120	12.8199	71	9.0879	241	22.7241
gene-GJA4	481	22.9722	310	13.6921	53	2.8047	226	8.81014
gene-TMBIM1	546	46.3346	223	17.5013	236	22.1911	374	25.9061
gene-LOC112531400	0	0	0	0	0	0	0	0
gene-CP	244	6.72756	285	7.26715	191	5.83519	246	5.53631
gene-CZH9orf72	203	5.88632	274	7.34768	174	5.5905	279	6.60343
gene-OLFR1019L1	1	0.00994084	3	0.0275801	0	0	56	0.45439
gene-LOC107053519	43	0.301925	70	0.454549	15	0.116701	86	0.492886
gene-TBXA2R	131	8.6188	133	8.09243	34	2.47861	169	9.0757
gene-LOC112530952	0	0	0	0	0	0	0	0
gene-EGFL6	47	4.07923	6	0.481596	0	0	11	0.779274
gene-LOC107052014	11	0.142033	9	0.107471	1	0.0143071	25	0.263484
gene-LOC112533407	235	1.82849	149	1.07217	135	1.16389	326	2.07042
gene-TAF5L	295	10.7723	262	8.8479	177	7.16167	404	12.0417
gene-PRKD1	246	4.5881	246	4.24312	96	1.98392	334	5.08466
gene-LOC112531310	0	0	0	0	0	0	3	0.667443
gene-LOC107053449	0	0	0	0	0	0	3	0.0833065
gene-AP3B1	600	7.54225	302	3.51082	225	3.13391	279	2.86267
gene-VPS41	358	14.2452	270	9.93575	148	6.5253	474	15.395
gene-LOC107049082	5	0.152313	3	0.0845164	1	0.0337538	3	0.0745945
gene-RREB1	170	1.99665	204	2.21583	84	1.09317	650	6.23139
gene-NAT10	197	2.29727	180	1.9412	267	3.44994	843	8.02401
gene-PPP6R2	314	7.27364	327	7.00522	367	9.41981	925	17.4897
gene-LOC396480	0	0	0	0	0	0	0	0
gene-ANXA6	5238	245.352	3910	169.376	1596	82.8344	3466	132.516
gene-LOC101747844	41	0.458765	53	0.548447	30	0.371948	89	0.812857
gene-UVS.2L	0	0	0	0	0	0	0	0
gene-LOC101749506	821	6.70618	768	5.80156	224	2.02737	828	5.52052
gene-LOC107052629	0	0	0	0	0	0	0	0
gene-LOC112533067	0	0	0	0	0	0	0	0
gene-TMEM39A	215	13.7119	162	9.55492	154	10.8827	453	23.5818
gene-MIR223	0	0	0	0	0	0	0	0
gene-H2AFX	32	4.14403	37	4.43125	69	9.90092	211	22.3035
gene-PIRT	0	0	0	0	0	0	0	0
gene-FAM136A	115	27.4272	151	33.3052	205	54.1741	426	82.9298
gene-ACPP	13	0.303286	17	0.366783	29	0.749654	42	0.79979
gene-SLC44A5	54	0.457712	46	0.360585	10	0.0939187	116	0.802553
gene-MIR6670	0	0	0	0	0	0	0	0
gene-HS6ST2	12	0.849039	14	0.916065	1	0.0783972	27	1.55929
gene-LOC100859657	0	0	0	0	0	0	0	0
gene-COL15A1	758	8.18245	130	1.2978	17	0.203337	30	0.264334
gene-LOC107053927	0	0	0	0	0	0	0	0
gene-MIR101-1	0	0	0	0	0	0	0	0
gene-GTF3C5	245	5.24935	224	4.43853	162	3.84599	744	13.0116
gene-MIA2	179	3.41813	152	2.6843	133	2.81411	496	7.73099
gene-SLC35F1	33	0.562507	12	0.189168	11	0.207759	17	0.236527
gene-VSNL1	14	0.19305	9	0.114772	0	0	3	0.0337661
gene-LOC101749846	15	0.872995	2	0.107647	1	0.0644873	1	0.0475049
gene-MARC1	599	16.8235	457	11.8702	131	4.07677	401	9.1929
gene-STAG1	264	4.66323	209	3.41414	89	1.74191	363	5.23368
gene-CNNM4	68	2.36039	70	2.24711	54	2.07693	152	4.30661
gene-LOC112532654	0	0	0	0	0	0	0	0
gene-GLS	1294	17.4359	1499	18.6794	662	9.88376	3954	43.4875
gene-LOC101751955	26	1.27362	29	1.31376	7	0.379943	33	1.31946
gene-MRPL28	367	37.9528	200	19.1275	330	37.8133	444	37.4781
gene-PDZRN4	33	0.371319	27	0.280963	3	0.0374032	27	0.247979
gene-CLDN4	0	0	0	0	0	0	1	0.0468851
gene-MPP1	452	19.2645	376	14.8203	334	15.7732	1035	36.0062
gene-IQCC	30	3.13927	15	1.45161	10	1.15948	48	4.09984
gene-LOC101751456	36	1.94398	22	1.09866	56	3.35066	59	2.60051
gene-LOC101751070	0	0	0	0	0	0	0	0
gene-TM9SF3	776	28.0238	736	24.5808	665	26.6098	2044	60.251
gene-LOC101751866	31	0.881262	43	1.13048	12	0.377988	38	0.881748
gene-ALPI	5	0.19806	10	0.366335	5	0.219458	14	0.452661
gene-FAM167A	234	6.58668	240	6.24761	33	1.02924	216	4.96275
gene-AQP10	0	0	0	0	0	0	4	0.221165
gene-LOC112530566	0	0	0	0	0	0	0	0
gene-NSL1	459	23.5949	301	14.3094	322	18.3406	438	18.3779
gene-LOC112531690	0	0	0	0	0	0	0	0
gene-CFAP44	86	1.2973	33	0.460369	6	0.100287	32	0.394011
gene-USP51	455	6.18106	434	5.45247	226	3.40184	1117	12.3858
gene-LOC426897	2	0.0778238	0	0	0	0	1	0.0317614
gene-LOC101751437	5	0.0256564	0	0	0	0	0	0
gene-LOC107050223	0	0	3	0.750857	10	2.99874	14	3.09265
gene-AKAP1	399	10.4716	483	11.723	231	6.71746	1173	25.1278
gene-CG-16	79	2.32728	53	1.44394	43	1.4036	111	2.66909
gene-UBE2D3	2031	97.7739	1351	60.1479	1498	79.9059	2484	97.6073
gene-LOC107054839	0	0	0	0	0	0	0	0
gene-RAB36	8	0.178768	0	0	0	0	0	0
gene-TEC	84	2.3437	68	1.75462	54	1.66944	135	3.0745
gene-LOC107051846	83	0.598045	104	0.693012	53	0.423141	107	0.629299
gene-LOC112530686	3	0.140235	0	0	1	0.0517953	5	0.190776
gene-P3H3	277	4.06182	217	2.94274	39	0.633664	301	3.60267
gene-LOC101748504	0	0	0	0	0	0	0	0
gene-MOV10L1	7	0.0970629	28	0.359058	10	0.153642	56	0.633813
gene-DLG1	663	12.8927	423	7.60717	288	6.20551	852	13.5235
gene-XPO5	587	12.8734	562	11.3984	379	9.20974	1279	22.8951
gene-KLHL42	52	1.53981	39	1.06802	42	1.37805	98	2.36868
gene-HYOU1	1133	31.4359	729	18.7057	917	28.1915	1831	41.4669
gene-DNAJC10	286	8.87047	224	6.42511	162	5.56737	418	10.5822
gene-SIVA1	138	20.7052	86	11.933	70	11.6373	181	22.1665
gene-ZNF207	1140	14.8285	875	10.5257	451	6.50015	1260	13.3777
gene-LOC107051812	0	0	0	0	0	0	0	0
gene-IBSP	0	0	2	0.254804	0	0	0	0
gene-GIMAP7L6	136	11.7769	148	11.8524	550	52.7728	591	41.7733
gene-TRIT1	98	5.92027	60	3.35211	45	3.01219	130	6.41027
gene-ALC	0	0	0	0	0	0	0	0
gene-PKNOX1	502	4.20613	419	3.24672	103	0.956247	557	3.80936
gene-CCDC153	13	1.14832	21	1.7155	9	0.880879	42	3.02822
gene-LOC112533041	0	0	0	0	0	0	0	0
gene-SLC7A5	58	1.69295	57	1.53866	261	8.44135	508	12.1032
gene-MELTF	36	1.17381	28	0.844314	11	0.397412	37	0.984721
gene-LOC107054697	0	0	2	0.085208	3	0.153135	0	0
gene-GJC2	312	5.40926	176	2.82194	38	0.729997	58	0.820785
gene-EFCAB3	0	0	0	0	0	0	0	0
gene-NKX1-2	1	0.0913637	0	0	0	0	0	0
gene-IRAK2	1494	28.0517	1166	20.2469	858	17.8505	2529	38.7592
gene-LOC112530270	0	0	0	0	0	0	0	0
gene-TMCO4	22	0.71145	55	1.64489	13	0.465821	180	4.75129
gene-LOC107056301	0	0	0	0	0	0	0	0
gene-LOC107053372	1	0.00611368	4	0.0226159	1	0.00677418	1	0.00499023
gene-LOC101749220	0	0	0	0	0	0	0	0
gene-HMGCS2	19	0.972762	15	0.710225	14	0.794209	18	0.752217
gene-VPS13C	204	1.40363	362	2.30348	114	0.869126	804	4.51541
gene-LOC107054028	0	0	0	0	0	0	0	0
gene-LACAAT2L	2	0.0998506	7	0.323199	4	0.221276	15	0.611265
gene-GREB1L	902	11.3936	925	10.8055	138	1.93146	1275	13.1456
gene-HMGB1	4805	205.634	3824	151.346	3220	152.69	7599	265.445
gene-LOC112532472	0	0	4	0.120035	24	0.862902	10	0.264858
gene-BAG4	157	8.67431	106	5.41618	106	6.48926	257	11.5901
gene-LOC101748093	0	0	0	0	0	0	0	0
gene-LOC112531426	0	0	0	0	0	0	0	0
gene-LOC101751121	0	0	0	0	0	0	3	0.196032
gene-LOC107050626	80	6.65091	98	7.53475	40	3.68472	110	7.46451
gene-GAB3	224	4.07294	295	4.9606	181	3.64664	621	9.21657
gene-LOC112532777	58	0.803749	81	1.03808	38	0.583485	58	0.656051
gene-LOC112532883	0	0	0	0	0	0	0	0
gene-LCOR	144	1.01727	140	0.914651	79	0.618382	293	1.68951
gene-LOC101751432	366	4.21352	440	4.68455	7	0.0892927	333	3.12914
gene-LOC112531635	0	0	0	0	0	0	0	0
gene-SPSB3	135	6.61302	108	4.89262	79	4.28793	150	5.99757
gene-LOC101749285	0	0	0	0	0	0	0	0
gene-LOC112531559	2	0.0412759	0	0	0	0	0	0
gene-BFSP2	1	0.0673008	1	0.0622404	0	0	0	0
gene-LOC107052308	0	0	0	0	0	0	0	0
gene-LOC112532706	1	0.143637	1	0.132837	0	0	0	0
gene-CLIP1	337	4.86499	554	7.39628	213	3.4071	1457	17.1684
gene-LOC112530643	0	0	0	0	0	0	0	0
gene-LOC107055060	0	0	0	0	0	0	0	0
gene-ESCO2	62	2.51512	12	0.450195	41	1.84292	116	3.84099
gene-DERL1	458	15.4893	293	9.16401	356	13.3404	708	19.5442
gene-LOC112532631	2	0.0746519	13	0.448752	1	0.0413585	12	0.365603
gene-PDE7A	147	2.36155	122	1.81255	170	3.02609	720	9.44124
gene-LOC107054792	4	0.256105	4	0.236848	1	0.0709433	10	0.522607
gene-ADRA2C	12	0.106765	6	0.0493686	0	0	7	0.050835
gene-PLA2G10L	5	0.453561	3	0.251674	0	0	1	0.0740428
gene-LOC112532912	10	0.769346	29	2.06334	12	1.02296	23	1.44433
gene-KCNQ2	40	0.356937	49	0.404371	16	0.1582	67	0.488005
gene-DDTNFR23	10	0.608606	9	0.506559	4	0.269743	10	0.496768
gene-TMEM130	14	0.763919	81	4.08748	26	1.57198	67	2.98409
gene-EARS2	28	1.6035	31	1.64182	60	3.8073	108	5.0484
gene-PTPN5	74	0.634089	80	0.633957	6	0.056967	23	0.160866
gene-OR52R1L3	1	0.0259413	0	0	0	0	2	0.0423486
gene-LRRC46	2	0.140293	2	0.129744	0	0	9	0.515306
gene-TNPO3	349	12.7891	323	10.9463	318	12.912	871	26.0525
gene-ATMIN	165	1.7678	152	1.50607	169	2.00628	336	2.93838
gene-MAGOH	449	79.4451	191	31.254	227	44.5041	530	76.5445
gene-PER2	949	15.2243	687	10.1924	86	1.5287	1058	13.8539
gene-LOC107053206	7	0.0529294	2	0.0139856	0	0	1	0.00617187
gene-LOC107052701	8	0.170387	9	0.177272	3	0.0707981	2	0.0347691
gene-HINTW	0	0	1	0.0290137	0	0	6541	167.499
gene-MTFP1	55	6.55868	85	9.37399	76	10.042	162	15.7684
gene-LOC107053727	0	0	0	0	0	0	0	0
gene-SCYL3	212	7.88227	288	9.90283	158	6.50918	650	19.7263
gene-EDYM2	0	0	0	0	0	0	0	0
gene-LOC112530847	0	0	0	0	0	0	0	0
gene-TDRD9	10	0.202833	0	0	0	0	4	0.066224
gene-LOC772017	0	0	1	0.0341189	0	0	2	0.0602269
gene-LOC112532396	0	0	0	0	0	0	0	0
gene-BOLL	1	0.0164884	12	0.182983	1	0.0182697	9	0.121126
gene-PACRG	5	0.0955104	2	0.0353315	1	0.0211658	4	0.0623675
gene-MIR6568	0	0	0	0	0	0	0	0
gene-ITGA2	129	2.15368	499	7.70447	68	1.25792	327	4.45611
gene-LOC107053789	0	0	2	0.0232683	0	0	6	0.0616102
gene-LOC107050937	0	0	1	0.130705	4	0.626403	9	1.03825
gene-FBXO47	1	0.0439795	1	0.0406726	0	0	0	0
gene-SCARA3	39	4.05879	21	2.02117	0	0	19	1.614
gene-LOC107053264	0	0	0	0	0	0	0	0
gene-A4GNT	0	0	0	0	0	0	0	0
gene-HOXD11	0	0	0	0	0	0	0	0
gene-ELMOD1	18	0.600588	13	0.401143	0	0	5	0.136173
gene-LOC107055427	0	0	0	0	0	0	1	0.0834304
gene-GNA12	519	7.2928	315	4.09345	151	2.35103	388	4.45017
gene-WNT9B	0	0	0	0	0	0	0	0
gene-DENND5B	114	1.64427	113	1.5073	174	2.78081	224	2.63715
gene-PBK	171	14.1751	132	10.1194	169	15.5229	290	19.6222
gene-MIR365-1	0	0	0	0	0	0	0	0
gene-LOC107053581	31	0.353224	14	0.147526	1	0.0126253	11	0.102305
gene-LOC101747271	0	0	0	0	0	0	0	0
gene-MAP3K8	51	1.57412	110	3.13988	213	7.28453	336	8.46496
gene-B3GALT5	21	0.306249	2	0.0269735	0	0	1	0.0119034
gene-RNF114	547	24.7412	398	16.6482	309	15.4862	531	19.604
gene-LOC101749962	0	0	3	0.0996901	4	0.159255	0	0
gene-LOC112532531	14	1.88998	34	4.24482	23	3.44041	73	8.04395
gene-RPS23	11341	2545.69	8820	1830.94	6713	1669.65	7856	1439.37
gene-LOC107053551	0	0	0	0	0	0	0	0
gene-LOC112532921	14	4.05747	3	0.804083	0	0	2	0.473124
gene-BEST4	23	1.02412	19	0.782399	2	0.0986749	23	0.835927
gene-ANO10	104	2.68754	78	1.86409	24	0.687205	94	1.98274
gene-FBXL4	95	0.833945	74	0.600755	50	0.486338	233	1.6695
gene-CYP8B1	36	0.860563	14	0.309499	26	0.688664	93	1.8146
gene-SLC40A1	2851	65.9485	2337	49.994	609	15.6091	1385	26.1502
gene-LOC112530168	0	0	1	0.279343	0	0	0	0
gene-SOX7	182	7.85638	60	2.39527	69	3.30031	80	2.81877
gene-LOC776940	0	0	0	0	0	0	2	0.898482
gene-LOC112533088	0	0	0	0	0	0	0	0
gene-PGAP3	77	4.67384	109	6.11873	52	3.49736	337	16.6967
gene-CYP27C1	8	0.167734	16	0.310244	4	0.0929279	27	0.462076
gene-LOC107050789	7	0.812729	3	0.322122	0	0	7	0.663382
gene-DHX33	139	6.90949	104	4.78097	77	4.24107	187	7.58735
gene-FHL1	2448	32.7771	1067	13.2122	72	1.06818	289	3.15845
gene-GALNT18	120	2.96898	49	1.12117	13	0.356388	29	0.585654
gene-CENPP	93	4.83274	113	5.43051	108	6.21854	269	11.4099
gene-CELA3B	24	2.16338	39	3.25115	2	0.199758	31	2.28087
gene-RICTOR	946	10.9946	1157	12.4358	390	5.02235	1443	13.689
gene-NCOA5	146	3.09345	194	3.8014	60	1.40862	395	6.83132
gene-MEGF10	53	0.793951	42	0.58186	5	0.0829931	96	1.17383
gene-LOC112530601	0	0	0	0	0	0	0	0
gene-KCTD2	575	16.0042	264	6.79551	290	8.94372	417	9.4737
gene-PLCH2	10	0.0993912	30	0.275753	7	0.0770903	35	0.283944
gene-MC1R	0	0	0	0	0	0	0	0
gene-RILP	143	9.7968	207	13.1151	103	7.81879	357	19.9634
gene-DST	1099	3.1395	714	1.88631	115	0.364011	702	1.63688
gene-DNAJC5	21	1.58161	17	1.18408	23	1.91939	23	1.41393
gene-ANKRD34C	4	0.084611	19	0.371683	1	0.023438	18	0.310783
gene-OSBP	514	17.6969	325	10.3483	223	8.50731	890	25.0116
gene-CTNNAL1	791	22.8842	917	24.5347	93	2.98123	521	12.3031
gene-MADPRT1	2	0.256967	0	0	15	2.13546	74	7.76062
gene-LOC112531937	0	0	0	0	0	0	0	0
gene-SAMD14	9	0.580456	15	0.894684	1	0.0714629	13	0.684365
gene-TRPM3	5	0.0669388	8	0.0990489	9	0.133507	68	0.743078
gene-LOC112530906	0	0	0	0	0	0	0	0
gene-FUS	1779	145.887	1875	142.198	1479	134.388	4680	313.259
gene-ESYT2	883	17.1185	641	11.4925	315	6.76658	1066	16.8686
gene-AFP	3	0.0840108	0	0	0	0	0	0
gene-FAM20CL	30	1.12161	44	1.52133	3	0.124278	25	0.762917
gene-LOC112532651	14	0.653631	8	0.345419	4	0.206928	49	1.86732
gene-LOC107050177	564	61.2581	312	31.3394	253	30.448	521	46.1891
gene-TPCN1	201	3.22815	243	3.60924	61	1.08553	522	6.84298
gene-TREM2	9	1.54701	4	0.635861	5	0.952302	14	1.96425
gene-LOC112532998	0	0	1	0.0128671	2	0.0308329	0	0
gene-FGD5	679	8.56163	479	5.58566	113	1.57877	316	3.25231
gene-LOC112530936	0	0	0	0	0	0	0	0
gene-TAF15	388	23.4766	369	20.6482	301	20.1801	659	32.5467
gene-MIR6583	0	0	0	0	0	0	0	0
gene-GAD2	3	0.0786255	0	0	0	0	2	0.0427848
gene-GTPBP3	34	1.84994	26	1.30829	36	2.17038	114	5.06293
gene-PDE8A	273	1.62724	434	2.39238	103	0.680267	373	1.81474
gene-KLHL9	165	4.18083	231	5.41305	296	8.31045	1320	27.3005
gene-MED12L	94	1.09683	168	1.81289	104	1.34462	475	4.524
gene-LOC112531769	2	0.0306585	0	0	0	0	0	0
gene-LOC107051148	0	0	0	0	0	0	0	0
gene-LOC101751673	0	0	0	0	0	0	0	0
gene-LOC112532144	0	0	0	0	0	0	0	0
gene-LOC112532463	0	0	0	0	0	0	0	0
gene-LOC112532322	7	0.269	14	0.497547	0	0	15	0.470504
gene-BEND2	32	0.433068	70	0.876104	37	0.554832	93	1.02732
gene-LGR6	8	0.142897	60	0.991146	18	0.356255	11	0.160378
gene-LOC100858860	0	0	0	0	0	0	0	0
gene-MYNN	321	6.52712	312	5.86709	114	2.56847	416	6.90442
gene-LOC107052520	3	0.0936559	5	0.144356	3	0.103774	0	0
gene-LOC107049250	6	0.534115	0	0	0	0	0	0
gene-FBXW4	310	17.7798	136	7.21365	102	6.48214	202	9.45656
gene-LOC112532088	6	0.146455	12	0.270885	1	0.0270462	39	0.777024
gene-LOC112530303	0	0	0	0	0	0	0	0
gene-GIMD1	0	0	1	0.0410511	0	0	1	0.0362319
gene-FKBP11	283	48.865	175	27.9448	1849	353.755	1931	272.152
gene-LOC112529938	0	0	0	0	0	0	0	0
gene-URI1	902	45.8729	813	38.2377	404	22.7659	1245	51.6816
gene-FAM184A	70	1.46795	84	1.62908	31	0.720323	112	1.91711
gene-UBXN6	97	7.75991	49	3.62521	46	4.07753	109	7.11753
gene-UBE2J1	225	17.1604	121	8.53456	297	25.0989	192	11.9526
gene-LOC107049162	0	0	0	0	0	0	0	0
gene-LOC107052966	1	0.10679	8	0.790081	2	0.236654	2	0.174332
gene-C28H19ORF44	138	6.14711	102	4.20188	49	2.41848	188	6.83545
gene-SNX2	1168	65.1932	717	37.0109	670	41.437	750	34.1695
gene-SETD5	270	4.85918	234	3.89464	182	3.62932	504	7.40368
gene-SPOUT1	233	17.2644	258	17.6794	157	12.8899	447	27.0347
gene-DCTN5	151	10.9407	124	8.30886	70	5.61979	135	7.98397
gene-LOC112532151	5	0.0425003	8	0.0628874	0	0	20	0.138762
gene-LOC416530	95	3.13144	61	1.85952	106	3.87151	191	5.13891
gene-PEBP4	77	8.52501	26	2.66213	3	0.368027	25	2.25924
gene-LYN	366	14.0413	764	27.1064	833	35.4099	2545	79.6951
gene-LOC101748818	0	0	0	0	2	0.0557935	2	0.0411005
gene-ZKSCAN7L	22	0.769958	73	2.36276	25	0.969479	165	4.71353
gene-LOC107049467	1	0.00955981	1	0.00884099	2	0.0211852	20	0.156062
gene-LOC107053746	3	0.213182	0	0	0	0	0	0
gene-FGFR2	164	3.40488	325	6.24012	26	0.598116	305	5.16863
gene-LOC101747627	0	0	0	0	0	0	2	0.104056
gene-LOC100857928	111	9.88883	103	8.48615	108	10.661	360	26.1783
gene-DAB2IP	498	4.69995	321	2.80169	48	0.501949	250	1.92585
gene-LOC107052056	0	0	0	0	0	0	0	0
gene-PSMC3IP	226	5.361	282	6.18641	248	6.51843	852	16.4966
gene-PWWP2B	99	4.72422	133	5.86946	145	7.66684	366	14.2559
gene-MED18	248	8.68484	302	9.78067	198	7.68297	246	7.03174
gene-SPIRE1L	0	0	0	0	0	0	0	0
gene-PPP4R3B	1105	23.6579	942	18.6517	594	14.0914	1347	23.5396
gene-LRRCC1	82	2.11854	173	4.13353	97	2.77683	405	8.54074
gene-TGOLN2	395	13.6614	410	13.1139	340	13.0296	996	28.1173
gene-IDE	308	6.13848	162	2.98591	142	3.13583	277	4.50617
gene-CRK	636	16.9677	395	9.74575	214	6.32607	482	10.4962
gene-BAMBI	120	10.4946	207	16.742	94	9.10892	427	30.4811
gene-SLC27A6	8	0.146205	10	0.169015	0	0	7	0.104421
gene-CMSS1	89	6.21636	89	5.74894	33	2.55396	125	7.12645
gene-RGMB	124	2.6972	62	1.2472	29	0.698946	54	0.958744
gene-LOC112530757	0	0	0	0	0	0	0	0
gene-GRIA1	69	0.699339	44	0.412423	0	0	36	0.297823
gene-LOC112532844	2	1.94032	1	0.897211	1	1.07497	0	0
gene-TEX14	50	0.78712	47	0.684259	89	1.55244	152	1.95313
gene-WFDC1	793	27.0103	235	7.40246	68	2.56637	122	3.39183
gene-LOC107052658	0	0	0	0	0	0	0	0
gene-BICD1	44	0.546853	38	0.436771	10	0.137712	43	0.436219
gene-BDP1L	243	2.94561	169	1.89456	111	1.49089	339	3.35418
gene-LOC112533269	0	0	0	0	0	0	0	0
gene-LOC107049458	0	0	0	0	0	0	0	0
gene-SARM1	46	1.32246	48	1.27619	13	0.414115	126	2.95673
gene-OR14J1L52	0	0	0	0	0	0	0	0
gene-MLLT10	206	2.59378	253	2.94603	115	1.60442	542	5.57035
gene-ZBTB2	356	11.8095	294	9.01943	239	8.7848	662	17.9248
gene-LOC112531500	0	0	0	0	0	0	1	0.0278184
gene-ADPGK	191	6.40839	206	6.39197	169	6.28285	345	9.44828
gene-PSAP	4430	129.77	4090	110.801	6923	224.708	18363	439.068
gene-LOC107054812	0	0	0	0	0	0	0	0
gene-C2CD2L	81	0.954481	126	1.37311	35	0.456987	190	1.82748
gene-AFF2	216	1.83656	158	1.24239	90	0.847905	267	1.85302
gene-SLC34A1	1	0.0496439	0	0	0	0	0	0
gene-TMEM8A	125	2.49431	137	2.52821	63	1.39295	319	5.19575
gene-LOC693258	0	0	0	0	2	0.352352	0	0
gene-LOC112531269	9	2.64182	6	1.62878	0	0	0	0
gene-LOC107055293	100	2.4172	36	0.804762	8	0.214268	47	0.927318
gene-P2RX2	0	0	0	0	0	0	1	0.0767176
gene-LOC107053242	0	0	0	0	0	0	0	0
gene-LOC112530383	7	0.272568	17	0.612179	2	0.0862902	52	1.65272
gene-LOC107054105	0	0	2	0.0390956	3	0.0702621	6	0.103518
gene-LOC107053538	0	0	0	0	0	0	0	0
gene-LOC112530676	0	0	0	0	0	0	0	0
gene-POFUT1	124	5.62415	138	5.7885	59	2.96511	284	10.5141
gene-ZNF385B	30	0.839492	13	0.336427	4	0.124025	55	1.25625
gene-LOC107052717	1	0.121527	0	0	0	0	2	0.198391
gene-LOC101747497	1	0.0118692	5	0.0548838	6	0.0789092	18	0.174386
gene-LOC107055012	13	0.295634	12	0.252374	11	0.277178	43	0.798174
gene-ATL1	173	6.74322	139	5.01057	68	2.93686	192	6.10857
gene-LOC112531463	0	0	0	0	0	0	0	0
gene-TRHR	0	0	0	0	0	0	0	0
gene-GPX3	7924	884.142	4112	424.309	757	93.5895	3750	341.528
gene-LOC107055322	3	0.224029	0	0	0	0	0	0
gene-LOC768772	257	61.4218	75	16.5769	7	1.85371	37	7.21786
gene-MIR6577	0	0	0	0	0	0	0	0
gene-AIFM2	54	4.03252	44	3.0387	34	2.8133	123	7.49731
gene-LOC107054924	1	0.0543068	5	0.251117	0	0	8	0.354619
gene-EDPE	0	0	0	0	0	0	1	0.0453823
gene-LRP11	8	0.290003	7	0.234673	12	0.482001	18	0.532602
gene-NEMF	340	11.086	251	7.56867	274	9.89917	643	17.1129
gene-CGGBP1	414	8.54874	360	6.87473	145	3.3176	445	7.50031
gene-LOC107053480	15	0.384673	16	0.379466	5	0.142077	4	0.0837295
gene-ABCB9	33	0.915164	30	0.769411	7	0.215098	51	1.15444
gene-DNM1	164	2.41318	60	0.816485	24	0.391301	141	1.69349
gene-MEAF6	481	11.6711	351	7.87636	214	5.75353	582	11.5268
gene-LOC112533232	0	0	0	0	0	0	0	0
gene-TOR4A	128	3.4133	184	4.53768	132	3.90024	561	12.2108
gene-HTRA3	1239	52.262	545	21.26	61	2.85101	429	14.7703
gene-MAB21L1	0	0	0	0	0	0	2	0.142225
gene-C6	3	0.0818875	1	0.0252434	0	0	1	0.0222799
gene-GOLPH3	1128	27.7524	747	16.9967	812	22.1361	877	17.612
gene-UBE2O	106	1.97057	138	2.37255	151	3.1104	361	5.47785
gene-GINS1	97	10.8654	138	14.2957	166	20.6033	371	33.9208
gene-NECTIN3	140	2.1533	93	1.32285	26	0.443102	107	1.34332
gene-PIGB	24	1.34681	62	3.21765	35	2.17629	162	7.4204
gene-CASP9	75	4.7726	151	8.88633	65	4.58312	279	14.4916
gene-STMN4	0	0	0	0	0	0	0	0
gene-LOC112531578	29	0.998461	27	0.859704	0	0	5	0.140514
gene-PCDHGC3	262	8.59903	130	3.94588	63	2.29109	93	2.49143
gene-ILK	2326	136.693	1813	98.5339	549	35.7489	2410	115.603
gene-LOC112533563	15	0.862472	17	0.903971	5	0.31855	15	0.703983
gene-LOC112533043	0	0	0	0	0	0	0	0
gene-SLC2A9L	1	0.0377071	3	0.104616	0	0	2	0.061556
gene-NCF1	115	7.80846	274	17.2056	230	17.3041	1029	57.0296
gene-LOC112530184	73	2.33174	141	4.16512	50	1.76962	130	3.38936
gene-UTP18	203	11.5848	297	15.6748	226	14.2908	796	37.0787
gene-ABCB1LA	38	0.811906	26	0.513745	24	0.568182	74	1.29054
gene-LOC112531930	0	0	0	0	1	0.016399	4	0.0483217
gene-LOC107057518	0	0	0	0	0	0	0	0
gene-MEI1	11	0.280523	5	0.117923	6	0.169543	71	1.47792
gene-EPB41L4A	54	1.02467	9	0.157938	1	0.0210255	4	0.061954
gene-CHIR-AB1	6	1.04547	4	0.644572	59	11.3911	46	6.54237
gene-CHIR-B2	4	0.244091	35	1.9752	44	2.97508	71	3.53645
gene-MIR6558	0	0	0	0	0	0	0	0
gene-LOC112532997	27	2.03217	21	1.46173	12	1.00076	43	2.64169
gene-L3HYPDH	203	16.8035	44	3.36827	20	1.83437	64	4.32415
gene-SLC6A12	0	0	1	0.0172738	0	0	4	0.0609836
gene-VSIG10	110	5.3156	77	3.44114	34	1.82051	153	6.03488
gene-PARD3B	606	8.6179	130	1.70972	131	2.06421	163	1.89206
gene-LOC431317	0	0	0	0	0	0	0	0
gene-LOC112533270	0	0	1	0.319852	1	0.383222	1	0.282302
gene-ACAT1	745	54.566	374	25.3332	364	29.5407	900	53.8054
gene-MHCDMA	304	38.0345	394	45.5881	357	49.491	1275	130.206
gene-INVS	136	2.9843	220	4.46456	47	1.14276	269	4.81808
gene-LOC112531989	0	0	0	0	0	0	0	0
gene-NATD1	267	9.39331	226	7.35305	107	4.17105	382	10.9695
gene-MIR1700	0	0	0	0	0	0	0	0
gene-CRYZ	100	4.7839	151	6.68053	69	3.65751	385	15.0335
gene-LOC107053980	0	0	0	0	0	0	0	0
gene-LOC107049333	0	0	0	0	0	0	0	0
gene-ZNF7L	0	0	0	0	0	0	0	0
gene-LHFPL2	214	3.36102	203	2.94852	84	1.46181	186	2.38445
gene-PCDHA11	10	0.382361	18	0.636498	11	0.466036	25	0.780244
gene-LOC112533517	1	0.15512	0	0	0	0	0	0
gene-MRPL12	533	69.3377	335	40.3031	542	78.126	778	82.6113
gene-LOC107052998	0	0	0	0	0	0	0	0
gene-RHOF	191	1.92698	346	3.22828	260	2.90651	517	4.25747
gene-LOC107053120	0	0	0	0	0	0	0	0
gene-GCHFR	100	10.8305	194	19.4314	182	21.8411	610	53.9259
gene-PTGDR	93	7.18389	73	5.21496	63	5.39226	368	23.2029
gene-LOC101749502	0	0	0	0	0	0	0	0
gene-LOC107052339	1	0.0538724	1	0.0498216	0	0	2	0.0879455
gene-LOC101750371	9	0.282045	15	0.434729	0	0	7	0.179057
gene-WDFY3	612	4.71823	643	4.58448	193	1.64869	1280	8.05481
gene-LOC107054560	0	0	3	0.0671628	1	0.0268231	3	0.0592781
gene-RABGAP1	555	10.6478	589	10.4505	226	4.80431	835	13.0759
gene-LOC107052979	3	0.0452068	0	0	1	0.0166969	4	0.0491995
gene-LOC107049776	0	0	0	0	0	0	0	0
gene-LOC107055463	0	0	0	0	0	0	0	0
gene-HSP90AA1	6353	332.548	1785	86.4104	1634	94.7724	1379	58.9194
gene-LOC112530711	0	0	0	0	0	0	0	0
gene-LOC107054908	0	0	0	0	0	0	0	0
gene-LOC107052568	1285	58.8421	701	29.6862	134	6.79898	219	8.18553
gene-MIR1675	0	0	0	0	0	0	0	0
gene-CFDP1	342	9.86687	257	6.85706	317	10.1337	567	13.3522
gene-LOC107054152	25	0.684518	47	1.19013	27	0.819148	78	1.74324
gene-PRSS55	0	0	0	0	0	0	0	0
gene-KIAA1468	225	4.70461	319	6.16855	193	4.47149	645	11.0082
gene-LOC112530899	0	0	0	0	0	0	1	0.399325
gene-MAP7	5	0.135574	15	0.37614	2	0.0600884	2	0.0442644
gene-LOC107052635	0	0	0	0	0	0	4	0.228325
gene-TLR2B	40	2.08238	97	4.67007	86	4.9608	348	14.7876
gene-TRH	1	0.0226422	0	0	0	0	3	0.0554443
gene-LOC112533212	0	0	0	0	0	0	1	0.0521149
gene-LOC107051968	0	0	0	0	0	0	0	0
gene-GSG1	0	0	0	0	0	0	0	0
gene-LOC107055852	0	0	0	0	0	0	0	0
gene-MIR6630	0	0	0	0	0	0	0	0
gene-AGFG1	730	29.921	493	18.6876	496	22.5263	707	23.6533
gene-UTP11	329	35.3316	304	30.1921	298	35.4599	617	54.0842
gene-RBPMS	568	30.2015	218	10.7199	55	3.24039	346	15.0167
gene-LOC107051774	0	0	1	0.0269597	0	0	0	0
gene-SEC22B	630	28.0847	239	9.85325	315	15.5595	457	16.6289
gene-LOC112530731	0	0	0	0	0	0	0	0
gene-DDRGK1	334	18.365	252	12.8143	294	17.9121	897	40.2582
gene-LOC101747799	0	0	0	0	0	0	1	0.0288669
gene-MORC3	472	9.5399	465	8.69173	310	6.94252	898	14.8148
gene-LOC100857840	18	0.89631	6	0.276305	12	0.662096	27	1.09741
gene-GOLM1	87	2.36796	73	1.83751	19	0.573011	159	3.5324
gene-MIR489	0	0	0	0	0	0	0	0
gene-ANKRD46	479	16.9454	337	11.0255	106	4.15505	408	11.7813
gene-RALGAPB	291	3.93728	505	6.31897	180	2.69854	884	9.76277
gene-CHM	368	10.7938	216	5.85911	257	8.35244	484	11.5875
gene-LOC101751708	62	2.94387	68	2.98599	48	2.52536	278	10.7743
gene-NUDT7	145	5.07162	110	3.55814	129	4.99945	254	7.25154
gene-LOC107052786	11	0.160559	9	0.121489	0	0	9	0.107227
gene-LOC421506	5	0.128052	11	0.260532	15	0.42566	89	1.86048
gene-RGR	0	0	0	0	0	0	0	0
gene-ANGPTL3	0	0	0	0	0	0	0	0
gene-LOC101751477	0	0	0	0	0	0	0	0
gene-BTBD7	299	4.37657	218	2.95101	109	1.76784	373	4.45645
gene-MRNIP	366	15.0771	522	19.8865	294	13.4195	1385	46.5697
gene-NT5DC1	125	5.1998	77	2.96223	62	2.85774	127	4.31219
gene-ASB1	547	11.2545	195	3.71043	70	1.59584	285	4.7863
gene-LYRM9	36	0.432267	36	0.399764	17	0.226179	71	0.695866
gene-LOC112530502	0	0	0	0	0	0	0	0
gene-FZD5	24	0.687732	13	0.344511	4	0.127005	10	0.233898
gene-CCDC173	268	5.40908	290	5.413	64	1.43127	677	11.1531
gene-UBAP2	0	0	0	0	0	0	116	4.18182
gene-CZH9orf24	1	0.0919508	0	0	0	0	0	0
gene-MHCIA7	0	0	0	0	0	0	0	0
gene-AP4B1	193	4.53311	260	5.64761	178	4.63248	702	13.4584
gene-LOC101747340	0	0	0	0	0	0	0	0
gene-URM1	923	42.9877	1087	46.8192	489	25.2351	1298	49.3441
gene-LOC107054123	11	0.595679	11	0.550889	4	0.240012	12	0.530419
gene-SFMBT1	112	1.49019	96	1.18127	66	0.973021	172	1.86797
gene-SMARCB1	406	29.7176	257	17.3969	191	15.4909	584	34.8914
gene-PLPP3	256	11.3856	168	6.90999	39	1.92192	367	13.3229
gene-LOC107052215	0	0	0	0	0	0	0	0
gene-LOC101748152	2	0.107341	1	0.0496347	0	0	0	0
gene-LOC107052668	0	0	0	0	0	0	0	0
gene-LOC107052932	0	0	0	0	0	0	0	0
gene-RBM24	111	3.89193	53	1.71858	442	17.1719	129	3.69189
gene-SPRY1	292	7.86166	373	9.28736	156	4.65383	456	10.0211
gene-NT5C3B	205	10.2526	239	11.0542	348	19.2847	687	28.0449
gene-FAM199X	270	5.53334	177	3.35466	167	3.79223	391	6.54061
gene-ADCK2	55	2.42073	102	4.1518	59	2.87734	306	10.9932
gene-VPS33A	271	14.6893	243	12.1812	208	12.4925	647	28.6255
gene-VPS16	390	15.7318	405	15.1084	378	16.895	846	27.8548
gene-LOC107054503	0	0	0	0	0	0	0	0
gene-LOC112530018	0	0	0	0	0	0	0	0
gene-LNPK	177	3.93298	179	3.67836	212	5.21962	585	10.6102
gene-LOC112530218	15	2.23883	11	1.51836	5	0.826901	49	5.96957
gene-RAPGEF5	560	10.5649	442	7.71176	145	3.03111	269	4.14237
gene-ELF3	24	1.3127	8	0.404667	9	0.545446	29	1.29471
gene-AMN	6	0.449524	18	1.24717	1	0.0830148	5	0.305766
gene-LOC101749318	1	0.0565327	0	0	0	0	1	0.0461442
gene-LOC107053864	0	0	0	0	0	0	1	0.0661303
gene-LOC112532538	0	0	0	0	0	0	5	0.0824004
gene-AGL	331	5.55527	505	7.83826	129	2.39895	884	12.1101
gene-ENAH	1764	33.4505	1249	21.9037	782	16.431	1851	28.6502
gene-SRM130L2	7	0.272198	16	0.575385	6	0.258519	47	1.49177
gene-ABCC9	198	3.39222	383	6.06833	36	0.6834	332	4.64274
gene-PCNX2	89	1.28823	137	1.8339	56	0.898143	215	2.54015
gene-SPTBN4L	31	0.719554	28	0.601051	1	0.0257191	11	0.208407
gene-MIR1731	0	0	0	0	0	0	0	0
gene-GJD4	5	0.0359634	6	0.0399111	2	0.0159395	5	0.0293548
gene-PDP2	255	5.82095	140	2.95552	95	2.40288	252	4.69539
gene-LHX1	0	0	0	0	0	0	5	0.165092
gene-WFIKKN1	27	0.420248	3	0.0431832	3	0.0517389	14	0.177864
gene-AvBD7	1	0.222289	10	2.05575	8	1.97043	5	0.907205
gene-LOC112530114	43	0.876373	8	0.150786	0	0	0	0
gene-LOC112532384	0	0	2	0.204384	3	0.367316	0	0
gene-HRH3L	14	0.843528	20	1.11443	73	4.87358	73	3.59014
gene-CSNK1D	735	17.9983	628	14.2218	390	10.5819	1091	21.8065
gene-TNFRSF1B	446	8.7909	461	8.40332	679	14.8293	1607	25.8542
gene-ART4	4	0.154806	1	0.0357914	0	0	0	0
gene-AK3	208	9.75485	113	4.90103	53	2.75415	164	6.27796
gene-FIBCD1	0	0	0	0	0	0	0	0
gene-LOC112530570	93	1.15422	58	0.66571	0	0	31	0.31404
gene-CLUAP1	69	4.84901	63	4.09445	57	4.43846	99	5.6788
gene-PITPNM1	213	5.59651	230	5.58878	177	5.15305	574	12.3102
gene-CLCA1	0	0	0	0	0	0	0	0
gene-MRPS35	182	16.4574	200	16.7253	275	27.5536	483	35.6497
gene-LOC107055180	1	0.0147657	4	0.0546219	0	0	6	0.0723143
gene-TRIM69	95	4.03393	123	4.83016	28	1.3174	218	7.55578
gene-SLC35A4	132	6.4112	118	5.30028	115	6.18895	238	9.43539
gene-ADD2	37	1.01967	4	0.101946	3	0.091608	15	0.337417
gene-LOC101751752	36	0.484737	21	0.261502	17	0.253634	38	0.417643
gene-CCNE2	60	2.57159	35	1.3873	48	2.27953	119	4.16309
gene-SH3KBP1	945	24.7331	1040	25.1728	605	17.5451	1842	39.3508
gene-CACNA1S	9	0.132601	20	0.272512	15	0.244878	54	0.649404
gene-LOC112532485	19	2.31147	13	1.46262	9	1.2132	35	3.47553
gene-LOC112530266	3	0.419336	10	1.29268	9	1.39392	16	1.82549
gene-MROH7L2	0	0	0	0	0	0	0	0
gene-RHBDD2	62	2.23479	53	1.76674	83	3.31495	218	6.41385
gene-TAB3	772	12.7843	609	9.32669	295	5.41295	1360	18.3829
gene-BABAM1	457	41.9541	415	35.2337	520	52.8951	1058	79.2796
gene-METTL16	223	11.3159	195	9.15108	161	9.05244	458	18.9701
gene-LOC112529919	0	0	0	0	0	0	0	0
gene-MRPL47	164	18.9259	128	13.6608	193	24.6788	263	24.7735
gene-JMJD7	33	1.13176	23	0.729488	14	0.532011	28	0.783816
gene-LOC112530084	3	0.276519	3	0.255727	1	0.102131	0	0
gene-ANKRD6	80	1.7461	73	1.47351	31	0.749713	114	2.03096
gene-KIF2C	130	4.45843	148	4.6941	190	7.22015	461	12.905
gene-ING5	248	7.50085	173	4.83901	93	3.11671	373	9.20843
gene-CRHR1	0	0	0	0	0	0	0	0
gene-LOC112531870	0	0	0	0	0	0	0	0
gene-DHTKD1	93	3.16202	47	1.47785	26	0.97951	67	1.85941
gene-MSH6	222	5.81429	165	3.9965	176	5.10753	511	10.924
gene-ARL14	3	0.204305	3	0.188943	3	0.226377	16	0.889395
gene-LOC101748003	7	0.111578	12	0.176894	1	0.0176617	6	0.0780636
gene-PLCD1	436	11.758	198	4.93815	99	2.95826	180	3.96221
gene-PARG	604	11.156	383	6.5422	299	6.11925	679	10.2367
gene-LATS1	437	5.24394	472	5.23806	387	5.14566	1174	11.4991
gene-LOC107052801	0	0	0	0	0	0	0	0
gene-ABCB5	71	1.42048	59	1.09164	0	0	6	0.0979819
gene-LOC112531875	0	0	0	0	0	0	0	0
gene-NEO1	102	1.56694	153	2.17368	11	0.18724	118	1.47962
gene-LOC112531414	0	0	0	0	0	0	0	0
gene-LOC101748294	6	0.0440868	2	0.0135906	0	0	1	0.00599757
gene-CELSR1	36	0.343694	11	0.0971212	5	0.0528924	29	0.225988
gene-LOC112533072	0	0	0	0	0	0	0	0
gene-LOC428289	0	0	0	0	0	0	0	0
gene-PAX1	0	0	3	0.173654	4	0.277412	0	0
gene-LOC101748658	0	0	0	0	0	0	2	0.0890773
gene-SPIA1	0	0	0	0	4	0.352842	3	0.194942
gene-EIF4E	1066	20.9214	627	11.3803	783	17.0274	1126	18.038
gene-PDK3	361	17.3861	249	11.0904	133	7.09743	258	10.1422
gene-SDHA	496	23.8477	435	19.3422	521	27.756	1666	65.382
gene-LOC107051659	0	0	0	0	0	0	2	0.0157204
gene-SDF2	187	14.9598	183	13.539	369	32.7089	607	39.6362
gene-EIF3L	1784	104.895	945	51.3857	583	37.9823	1033	49.5766
gene-FAM124A	4	0.0880945	5	0.101838	1	0.024403	8	0.143812
gene-LOC107050380	0	0	0	0	0	0	0	0
gene-LOC112533091	0	0	0	0	0	0	0	0
gene-UBLCP1	320	13.6132	227	8.93077	248	11.6901	395	13.7159
gene-MLEC	166	2.73628	137	2.08845	145	2.64835	366	4.92438
gene-LOC107052036	0	0	0	0	0	0	0	0
gene-C14H16orf91	113	14.4055	121	14.2655	51	7.20398	206	21.4355
gene-UBAC2	169	9.2216	167	8.42728	126	7.61805	331	14.7423
gene-LDB3	62	0.842055	64	0.80386	5	0.0752442	46	0.509946
gene-KIF2B	0	0	0	0	0	0	0	0
gene-LOC101747958	28	0.461874	0	0	0	0	1	0.0134643
gene-LOC107053883	13	0.92093	6	0.393085	14	1.09892	4	0.231292
gene-MIR6570	0	0	0	0	0	0	0	0
gene-NUP133	210	4.23025	278	5.17897	160	3.57126	772	12.6935
gene-ADGRB3	0	0	3	0.0547797	2	0.0437553	2	0.0322325
gene-ATG13	498	11.025	296	6.0603	207	5.07779	563	10.1736
gene-NPRL2	184	12.078	161	9.77363	93	6.76418	277	14.8414
gene-SPR	110	7.38573	75	4.65708	103	7.66287	192	10.5225
gene-LOC112533054	0	0	0	0	0	0	0	0
gene-LOC107050393	29	1.13229	7	0.252761	21	0.908519	26	0.828613
gene-SERPINC1	2	0.126917	3	0.17606	1	0.0703141	5	0.258986
gene-LOC107053151	0	0	0	0	0	0	0	0
gene-MIR22	0	0	0	0	0	0	0	0
gene-EXOSC8	181	21.6291	160	17.682	160	21.1852	298	29.0665
gene-NENF	431	21.2217	270	12.2947	296	16.1491	364	14.6292
gene-MIR1624	0	0	0	0	0	0	0	0
gene-CCDC66	120	4.06794	141	4.42043	78	2.92983	322	8.90979
gene-LOC112530491	0	0	0	0	0	0	5	0.170889
gene-PTBP2	250	8.59967	352	11.1979	285	10.8628	585	16.4254
gene-ZFP64	568	21.9157	470	16.7709	193	8.25123	922	29.0373
gene-HHLA2	90	2.87475	63	1.86101	168	5.94593	133	3.46758
gene-DISP3	226	1.28589	113	0.594603	36	0.226962	109	0.506222
gene-ADH5	682	57.6621	477	37.2972	361	33.8195	594	40.9931
gene-TROJANZ	69	3.74895	107	5.37645	175	10.5354	196	8.69229
gene-LOC107052104	1	0.039902	0	0	0	0	0	0
gene-PROS1	2889	77.8369	2459	61.2701	954	28.48	2309	50.7785
gene-RALGPS2	208	2.67967	114	1.35824	33	0.471071	171	1.79818
gene-CARD19	267	5.58892	178	3.44579	110	2.55131	237	4.04933
gene-INPP5B	377	13.5081	505	16.7339	221	8.77405	1060	31.0011
gene-CALCOCO2	787	31.579	531	19.7047	910	40.4593	1669	54.6635
gene-GOLPH3L	35	0.508988	38	0.511064	24	0.386727	69	0.819043
gene-LOC112530726	0	0	0	0	0	0	0	0
gene-LOC100859648	10	0.0872618	9	0.0726304	8	0.0773514	31	0.220802
gene-DRG1	240	21.7537	248	20.7886	213	21.3922	658	48.6816
gene-KSR2	6	0.110199	3	0.0509566	0	0	1	0.0149915
gene-LOC107052373	0	0	0	0	0	0	0	0
gene-GPI	660	37.2564	611	31.897	1093	68.3646	1462	67.3631
gene-CTSB	809	74.5079	548	46.6752	3493	356.456	4165	313.102
gene-ARL14EP	216	8.20418	200	7.02528	138	5.80784	284	8.80476
gene-LRRIQ1	2	0.0401117	0	0	0	0	0	0
gene-LOC101748262	3	0.124569	2	0.0768015	0	0	2	0.0677853
gene-LOC107049252	0	0	0	0	0	0	0	0
gene-LOC112531000	1	0.160334	9	1.33451	0	0	4	0.523485
gene-BDKRB1	64	3.35315	12	0.581442	6	0.34832	16	0.684244
gene-RPA3	193	16.866	152	12.2843	248	24.0137	461	32.8831
gene-LOC101747620	0	0	0	0	0	0	1	0.0433405
gene-LOC112530293	0	0	0	0	0	0	0	0
gene-UBA5	365	11.8876	213	6.41551	311	11.2231	632	16.801
gene-ATG2B	118	2.35956	136	2.51501	32	0.709012	103	1.68114
gene-MAX	264	23.3018	200	16.3255	213	20.8314	490	35.3019
gene-MYLKSML	59	3.58887	40	2.25018	29	1.9546	102	5.06434
gene-LOC107056521	0	0	0	0	0	0	0	0
gene-LOC107051942	0	0	1	0.0445397	0	0	2	0.0786219
gene-LOC101749885	4	0.101264	9	0.210712	0	0	8	0.165311
gene-DCSTAMP	2	0.078036	4	0.144337	13	0.562033	57	1.81534
gene-MIR1466	0	0	0	0	0	0	0	0
gene-LOC112530037	0	0	1	0.0278975	0	0	1	0.0246224
gene-GNGT2	5	0.595623	3	0.330502	4	0.527978	21	2.04192
gene-LOC107052925	0	0	0	0	0	0	0	0
gene-SULT1B	96	11.0674	85	9.06246	47	6.00382	388	36.5111
gene-C1H3ORF38	156	8.19582	158	7.67673	84	4.88991	335	14.3658
gene-USP9X	1346	13.2117	1306	11.8552	721	7.84158	2850	22.8337
gene-CISD1	740	28.2664	278	9.82052	322	13.6285	353	11.006
gene-LOC112532094	188	2.09827	150	1.54827	47	0.581241	111	1.01122
gene-LPIN2	294	4.54268	412	5.88727	387	6.62568	1346	16.9757
gene-CALD1	3983	111.457	2488	64.3869	1197	37.1145	2292	52.3513
gene-HLA-F10AL4	106	9.49511	8	0.662729	392	38.9076	871	63.6839
gene-LOC112533193	0	0	0	0	0	0	0	0
gene-COL10A1	7	0.119444	16	0.252487	0	0	18	0.250702
gene-LOC107050182	10	3.1364	8	2.32046	15	5.21287	14	3.58408
gene-PTCH1	56	0.821793	105	1.425	35	0.569111	88	1.05408
gene-CDC42BPA	1033	9.59797	466	4.00421	81	0.833908	258	1.95666
gene-GPR156	40	0.991373	96	2.20039	2	0.0549238	45	0.910347
gene-LOC107051636	65	2.0003	22	0.626118	2	0.0681971	26	0.65309
gene-FNDC3AL	1178	10.7267	675	5.68429	641	6.46744	1757	13.059
gene-DIRAS2	1	0.0282664	10	0.26141	13	0.407162	28	0.646019
gene-LOC112532819	0	0	0	0	0	0	0	0
gene-SETBP1	331	3.08269	245	2.11018	33	0.340542	156	1.18589
gene-LOC112530344	9	0.751502	5	0.386108	9	0.832691	14	0.954186
gene-CBL	381	6.59157	428	6.84793	372	7.13117	1149	16.2256
gene-LOC101749091	0	0	0	0	1	0.00907149	2	0.0133651
gene-CDH7	0	0	0	0	0	0	1	0.0315363
gene-TMEM59	994	35.1426	659	21.5469	743	29.1066	1100	31.7438
gene-GEM	176	15.4511	57	4.62779	15	1.45913	20	1.43316
gene-FAM114A2	260	12.026	222	9.4963	144	7.38017	462	17.4425
gene-LOC107054636	55	4.04649	101	6.87208	73	5.95103	361	21.679
gene-DCUN1D4	258	5.31023	175	3.33107	43	0.980655	237	3.98162
gene-NOCT	130	4.00599	154	4.38873	259	8.84341	365	9.18072
gene-LOC107051747	0	0	0	0	0	0	10	0.168486
gene-MED1	295	4.4059	227	3.13538	204	3.37596	635	7.74112
gene-LOC112530330	0	0	0	0	0	0	3	0.0385328
gene-ATXN1L	288	4.41128	181	2.56391	79	1.34077	292	3.65067
gene-C2orf72	17	0.874276	10	0.475611	4	0.227936	25	1.04944
gene-PARP8	228	3.30269	269	3.6036	120	1.92605	422	4.98957
gene-MMP2	2027	75.1939	1215	41.6828	96	3.94597	449	13.5954
gene-ANGPTL5	286	16.9906	29	1.59328	2	0.131652	4	0.193964
gene-DTX2	103	5.3114	84	4.00593	58	3.31401	146	6.14529
gene-LOC112530402	0	0	3	0.507369	0	0	0	0
gene-PCTP	55	3.36882	81	4.58831	11	0.746556	150	7.49936
gene-FAM43A	667	35.3506	251	12.3026	176	10.3356	164	7.09468
gene-LOC107052415	0	0	0	0	0	0	0	0
gene-DCAF6	334	11.6077	189	6.07456	81	3.11918	305	8.65204
gene-LOC107053241	0	0	0	0	0	0	0	0
gene-FAM83H	27	0.676796	38	0.880905	8	0.222197	50	1.02301
gene-SGO1	283	6.30792	199	4.10209	145	3.58114	376	6.84078
gene-MAP2K2	187	11.0862	133	7.29199	215	14.1233	310	15.0011
gene-ETV4	49	1.28569	10	0.242656	21	0.610538	14	0.299837
gene-ATXN7L2	59	2.61996	46	1.88909	29	1.4269	89	3.22589
gene-CD6	132	4.82632	158	5.34258	96	3.88926	331	9.87842
gene-KCTD17	3	0.134999	1	0.0416159	0	0	0	0
gene-COX5A	794	142.247	712	117.966	656	130.221	1461	213.645
gene-LOC768735	30	1.36936	26	1.09755	17	0.859806	66	2.459
gene-FAM180A	21	1.13345	8	0.399324	0	0	2	0.0881113
gene-FAM98B	416	8.93996	251	4.98847	296	7.04836	398	6.98141
gene-TBC1D19	66	3.74596	42	2.20455	15	0.943331	52	2.40902
gene-LOC107049478	0	0	2	0.0270113	0	0	0	0
gene-LOC107054384	0	0	0	0	0	0	0	0
gene-LOC112530829	0	0	0	0	0	0	0	0
gene-ACE	153	3.85883	24	0.559793	65	1.81649	119	2.44979
gene-MED6	426	38.5517	235	19.6677	195	19.5534	487	35.9734
gene-LOC107055526	0	0	5	0.0836131	0	0	1	0.0147594
gene-GID4	257	8.5229	148	4.53908	100	3.67458	197	5.33259
gene-RBBP7	101	6.45581	75	4.43345	45	3.1871	152	7.93032
gene-LOC107052235	49	0.255289	20	0.0963645	2	0.0115457	10	0.0425259
gene-LOC100858504	0	0	0	0	0	0	0	0
gene-TSC2	721	10.0352	634	8.16075	97	1.49594	920	10.4519
gene-S1PR2	42	1.69538	16	0.597297	17	0.760364	24	0.790765
gene-LOC112531540	10	0.891579	3	0.247362	2	0.19758	6	0.436645
gene-CTNNB1	1961	61.8949	848	24.7528	689	24.0963	961	24.7582
gene-LOC112532484	0	0	0	0	0	0	0	0
gene-BANF1	1076	77.7646	658	43.9792	727	58.2181	1445	85.2423
gene-COL14A1	733	12.8464	241	3.90614	20	0.388385	323	4.6206
gene-CTIF	172	3.59116	98	1.89228	46	1.06419	85	1.44858
gene-ERCC8	159	5.5647	199	6.44094	98	3.80036	187	5.342
gene-SREK1	1361	12.7605	2005	17.385	581	6.03586	2390	18.2905
gene-LOC107052229	78	2.2075	52	1.36101	13	0.407665	75	1.73255
gene-LOC107054375	0	0	0	0	0	0	0	0
gene-ROR2	9	0.367311	11	0.41518	0	0	4	0.133251
gene-TMPRSS3	0	0	1	0.021153	1	0.025344	10	0.186697
gene-RP9	251	12.1549	273	12.2262	219	11.751	396	15.6527
gene-HIST1H2BF	31	4.76355	16	2.27374	91	15.494	106	13.2951
gene-ZBTB17	313	8.48895	405	10.1582	181	5.43929	773	17.1122
gene-C21orf140	0	0	0	0	0	0	0	0
gene-RBM46	0	0	0	0	0	0	2	0.0727176
gene-LOC112530170	103	11.9587	68	7.30144	65	8.3621	228	21.6073
gene-LOC112532363	0	0	0	0	0	0	0	0
gene-LOC112531475	0	0	0	0	0	0	0	0
gene-LOC107052292	5	0.0569433	4	0.0421293	4	0.0504762	2	0.0185917
gene-SMIM19	416	4.94119	255	2.80111	269	3.54033	488	4.73124
gene-MTCH1	72	3.17629	36	1.46873	25	1.22203	119	4.28501
gene-PGLS	832	35.2895	763	29.9294	618	29.0445	1494	51.7238
gene-LOC112532594	0	0	0	0	0	0	0	0
gene-LOC112531204	0	0	4	0.528694	3	0.475081	41	4.78293
gene-LOC101747954	2	0.0118557	0	0	1	0.00656828	2	0.0096771
gene-HEY1	299	13.8188	127	5.42818	56	2.86775	161	6.07355
gene-ARHGAP26	328	6.96255	356	6.9887	212	4.98637	848	14.6929
gene-NAIF1	388	13.7134	233	7.61591	155	6.07015	428	12.3474
gene-LOC101748693	0	0	0	0	0	0	0	0
gene-NDST1	305	7.54289	269	6.15236	102	2.79506	361	7.28723
gene-TFF2	0	0	0	0	0	0	0	0
gene-SLC22A23	59	0.619712	178	1.72906	53	0.616834	239	2.04906
gene-PDIA5	212	5.61794	142	3.48002	110	3.22989	324	7.00816
gene-RSPO3	206	28.4814	33	4.21949	48	7.35343	89	10.0439
gene-OVST	0	0	1	0.0225066	0	0	7	0.139051
gene-NFATC3	1441	24.5445	1091	17.1857	759	14.3247	1268	17.629
gene-RPL8	9215	1197.41	7529	904.77	5612	808.017	12144	1288.04
gene-CNPPD1	267	13.4414	150	6.98357	130	7.25156	268	11.0125
gene-KLF13	382	6.44903	264	4.1218	75	1.40296	215	2.9627
gene-LOC426385	51	1.66907	22	0.665855	29	1.05162	70	1.86991
gene-DPP4	47	1.62799	64	2.05015	71	2.725	309	8.73634
gene-POLK	145	1.66294	173	1.83487	106	1.347	357	3.3419
gene-SYNM	593	7.89279	292	3.59427	41	0.604663	183	1.98813
gene-DAGLB	60	2.11476	56	1.82536	65	2.53849	153	4.40167
gene-LOC112532265	149	1.158	203	1.45905	97	0.83531	597	3.78716
gene-LOC112531847	2	0.0496762	2	0.0459409	0	0	1	0.0202738
gene-RAP1B	2216	51.2702	1327	28.3934	1569	40.2228	2189	41.3389
gene-RDH8	4	0.139057	9	0.289353	6	0.23112	17	0.482392
gene-DFFB	82	4.81398	98	5.32069	37	2.40683	201	9.63172
gene-CNTLN	48	0.970844	32	0.598563	4	0.0896442	22	0.363202
gene-ZRANB3	38	0.753019	41	0.751377	24	0.526972	55	0.889616
gene-SCEL	47	1.28229	9	0.227082	0	0	6	0.133616
gene-MMP16	87	1.48963	58	0.918413	17	0.322524	56	0.782644
gene-LOC107049719	596	68.2293	684	72.4157	858	108.834	1871	174.83
gene-LOC112532829	0	0	0	0	0	0	2	0.120648
gene-LOC107049106	1	0.0253328	66	1.54624	18	0.505253	274	5.66566
gene-LOC107051823	0	0	0	0	0	0	0	0
gene-LOC112532732	2	1.10076	0	0	0	0	0	0
gene-LOC107054421	0	0	0	0	0	0	0	0
gene-RHEB	1495	111.206	1115	76.7031	998	82.2566	1933	117.364
gene-LOC100858068	6773	1081.4	68	10.0408	3	0.530739	227	29.5835
gene-LOC112532679	0	0	0	0	0	0	0	0
gene-LOC112530875	0	0	0	0	0	0	0	0
gene-PTDSS2	187	4.48137	171	3.78981	35	0.929376	138	2.69939
gene-ZC3H13	989	20.2576	693	13.1273	379	8.60169	1064	17.7889
gene-LOC107049978	0	0	5	0.191241	1	0.0458261	0	0
gene-BRD3	264	4.012	195	2.74058	107	1.80175	209	2.59251
gene-HHEX	604	37.5381	568	32.6464	394	27.1322	1016	51.5403
gene-LOC107052388	0	0	0	0	1	0.0415346	3	0.0917899
gene-EDMTF3	0	0	0	0	0	0	0	0
gene-LOC112530449	1	0.091583	0	0	0	0	0	0
gene-RSAD2	3	0.322475	1	0.0994093	50	5.95524	32	2.80765
gene-TIRAP	304	13.2174	315	12.6659	124	5.97379	437	15.5086
gene-LOC101749216	0	0	0	0	0	0	0	0
gene-TSPAN7	132	7.74933	355	19.2739	46	2.99228	441	21.1323
gene-LCLAT1	270	5.80456	191	3.79744	82	1.95332	244	4.28167
gene-LOC112533247	0	0	0	0	0	0	0	0
gene-LOC107057126	0	0	0	0	0	0	0	0
gene-SEPT5	536	6.7712	408	4.76664	309	4.32527	712	7.34173
gene-CLINT1	774	25.698	556	17.072	370	13.6117	837	22.683
gene-PICK1	132	4.96426	125	4.34752	98	4.08376	205	6.29291
gene-TIAM2	148	2.56244	92	1.4731	21	0.40287	101	1.42735
gene-LOC112530434	12	0.972219	4	0.299705	4	0.359085	24	1.58713
gene-PUS7L	111	2.85682	167	3.97492	112	3.19398	391	8.214
gene-IL17RC	776	39.1346	379	17.6762	130	7.26434	338	13.9134
gene-TMEM260	78	2.03773	84	2.02947	37	1.07105	172	3.66774
gene-ADH1L	1	0.0641697	3	0.178034	1	0.0711024	1	0.0523778
gene-LOC107049937	17	1.21104	2	0.131762	1	0.0789338	18	1.04664
gene-ATP6V1H	262	10.9385	282	10.8883	608	28.1265	756	25.763
gene-CHCHD3	467	35.2416	240	16.7495	215	17.9776	368	22.6676
gene-MRS2	57	2.8102	60	2.73568	43	2.34901	75	3.01815
gene-LOC112530614	0	0	0	0	0	0	2	0.0202059
gene-MYO1F	717	22.2926	1437	41.319	750	25.8378	4142	105.116
gene-MIR16-1	0	0	0	0	0	0	0	0
gene-LOC112532434	0	0	0	0	0	0	0	0
gene-LOC112532810	0	0	0	0	0	0	0	0
gene-LOC107050476	145	4.13229	77	2.02939	17	0.536817	116	2.69835
gene-LOC101751474	1	0.0351701	0	0	0	0	0	0
gene-CNN1	628	60.5157	130	11.5852	10	1.06773	65	5.11257
gene-MICU1	336	18.5821	270	13.8092	124	7.59854	479	21.6226
gene-LOC101752151	0	0	0	0	0	0	0	0
gene-HTR1F	8	0.0850274	2	0.0196585	1	0.0117767	30	0.26026
gene-USH1G	0	0	0	0	0	0	0	0
gene-LEPR	29	0.828935	77	2.03547	2	0.0633441	75	1.74985
gene-MCMDC2	12	0.241304	26	0.483514	16	0.356498	44	0.722194
gene-RAD9B	253	8.28702	231	6.99748	102	3.70196	494	13.2075
gene-LOC107053113	11	0.129408	2	0.0217595	4	0.0521412	4	0.0384101
gene-LOC101748605	0	0	0	0	0	0	0	0
gene-MIR16-2	0	0	0	0	0	0	0	0
gene-LOC430422	34	0.447748	54	0.657659	32	0.466938	140	1.50488
gene-RAB5C	806	50.1467	386	22.2099	327	22.5428	612	31.0796
gene-ACR	18	1.60359	9	0.741508	0	0	11	0.799893
gene-NMS	1	0.0790599	7	0.511807	0	0	1	0.0645318
gene-LOC112533379	1	0.0548007	0	0	0	0	0	0
gene-SOHYE2L	4	0.110902	1	0.0256408	4	0.122884	25	0.565767
gene-EFHD2	38	3.85314	45	4.21983	39	4.38177	121	10.0146
gene-CALR	5139	419.619	2876	217.179	4970	449.663	10690	712.479
gene-TMA7	875	249.798	680	179.532	532	168.285	1531	356.758
gene-PLEKHD1	57	0.299339	71	0.344825	30	0.174568	237	1.01591
gene-LOC107051628	28	0.596243	30	0.590797	14	0.33033	55	0.955974
gene-MIR1463	0	0	0	0	0	0	0	0
gene-HMGCL	263	14.4057	396	20.0597	223	13.5344	1056	47.2128
gene-PMEPA1	350	7.99114	144	3.04057	57	1.44201	224	4.17452
gene-LOC112531345	0	0	0	0	0	0	0	0
gene-SIX4	85	1.31283	81	1.15698	30	0.51341	145	1.828
gene-LOC112532804	0	0	0	0	0	0	0	0
gene-FAAP24	54	0.502876	96	0.82678	44	0.454019	180	1.36822
gene-LOC101749460	4	0.144316	0	0	0	0	0	0
gene-IKZF5	370	8.23908	190	3.91275	139	3.42962	215	3.90781
gene-IQCB1	81	3.56234	87	3.53852	86	4.19086	282	10.1232
gene-LOC101748834	0	0	0	0	0	0	1	0.0711669
gene-P2RY10	57	2.45496	99	3.94327	60	2.86335	240	8.43721
gene-GATM	1	0.0520358	11	0.529355	0	0	4	0.169895
gene-MET	44	0.696304	6	0.0878111	1	0.0175348	3	0.0387512
gene-MSH2	240	8.81171	235	7.97937	179	7.28209	825	24.7241
gene-LOC107052210	4	0.0520122	2	0.0240506	0	0	1	0.0106136
gene-SPRTN	301	12.2452	134	5.04147	95	4.28231	363	12.0538
gene-PLCB4	293	3.66783	229	2.65111	6	0.0832236	92	0.940041
gene-LOC101748028	0	0	0	0	0	0	0	0
gene-SASH3	510	27.0172	803	39.3403	563	33.047	1473	63.6928
gene-LSS	151	5.55829	68	2.31486	127	5.17991	370	11.1169
gene-CUL5	298	6.71284	296	6.16643	218	5.44127	626	11.5102
gene-DRAXIN	11	0.596243	6	0.30077	5	0.3003	22	0.973355
gene-LOC100857698	0	0	0	0	0	0	0	0
gene-FADS6	2	0.125525	0	0	3	0.208629	2	0.102458
gene-MYLK	3876	55.4026	1786	23.6091	404	6.39855	1001	11.6788
gene-DGKI	7	0.0584971	5	0.0386418	0	0	4	0.0272843
gene-LOC107050985	43	5.7306	3	0.369747	19	2.80569	14	1.52292
gene-AVP	0	0	0	0	0	0	0	0
gene-CASP10	39	0.621734	22	0.32435	80	1.41314	171	2.22512
gene-LOC107053125	0	0	2	0.0430195	0	0	2	0.0379691
gene-CBFA2T3	287	4.45014	220	3.15476	155	2.66304	346	4.37911
gene-LOC769884	0	0	0	0	0	0	0	0
gene-GATA2	164	4.92769	182	5.05735	37	1.23184	276	6.76903
gene-LOC112531804	1382	23.6628	1946	30.8144	176	3.33907	1448	20.2369
gene-MIR6708	0	0	0	0	0	0	0	0
gene-VIPAS39	233	9.98635	292	11.5741	190	9.02316	643	22.4947
gene-LOC107053540	0	0	0	0	0	0	0	0
gene-LOC101750669	5	0.055486	1	0.0102628	0	0	12	0.108696
gene-LOC101750770	0	0	0	0	0	0	0	0
gene-MXI1	342	12.9342	286	10.003	309	12.9487	661	20.4048
gene-SIN3B	362	7.10829	252	4.57624	119	2.58915	410	6.5714
gene-LOC107050205	3	0.232208	13	0.930576	29	2.48719	65	4.10665
gene-SMPDL3B	50	2.27321	34	1.42955	16	0.806015	79	2.93166
gene-LOC112531490	0	0	2	0.0516569	0	0	8	0.18237
gene-ESM1	175	6.96101	195	7.17332	23	1.01372	108	3.50651
gene-CS	384	19.4513	228	10.6808	422	23.6855	598	24.7249
gene-MIRLET7B	0	0	0	0	0	0	0	0
gene-COL13A1	39	0.638631	42	0.636043	13	0.235876	19	0.253955
gene-MBOAT4	0	0	0	0	0	0	0	0
gene-NIPA2	230	12.677	177	9.02222	216	13.1916	631	28.388
gene-CRIM1	71	2.02441	59	1.55576	10	0.315932	63	1.46621
gene-LOC112532959	0	0	0	0	0	0	0	0
gene-HECTD3L	242	9.14017	179	6.25236	134	5.60787	570	17.5724
gene-RBM11	53	3.34475	68	3.9687	24	1.67824	81	4.17244
gene-NAA30	351	9.19497	267	6.46854	189	5.48604	494	10.563
gene-PTRHD1	27	4.52551	56	8.68048	74	13.7433	80	10.9449
gene-BRD8	339	12.1504	341	11.3031	172	6.83081	629	18.4017
gene-BAZ1A	371	2.7667	499	3.44144	582	4.80911	1590	9.67839
gene-RALY	29	1.18272	17	0.641185	10	0.451894	19	0.63249
gene-RGS20	47	1.48962	38	1.11381	32	1.12378	108	2.79395
gene-ALOX5AP	60	5.44273	81	6.7952	64	6.43279	370	27.3959
gene-GPSM1	186	3.71088	142	2.62002	74	1.63587	518	8.43552
gene-LOC107052811	0	0	0	0	0	0	0	0
gene-LOC107049613	0	0	0	0	0	0	0	0
gene-APMAP	325	18.1668	215	11.1144	121	7.49435	512	23.3605
gene-PLXNA2	216	1.78486	185	1.41375	17	0.155651	67	0.4519
gene-POLB	334	33.5697	398	36.9944	553	61.5858	1198	98.2824
gene-SYT13	2	0.0320041	0	0	0	0	2	0.026123
gene-PI16	216	3.69066	52	0.821685	6	0.113594	45	0.627596
gene-TMEM150C	175	3.29449	130	2.26331	68	1.41845	384	5.90063
gene-LOC112531908	0	0	0	0	0	0	0	0
gene-LOC112533032	0	0	0	0	0	0	0	0
gene-EFHC2	9	0.40772	5	0.209479	1	0.0501965	3	0.110932
gene-LOC101748420	2	0.0293422	5	0.0678399	0	0	3	0.0359254
gene-LOC427826	3	0.0466689	5	0.0719329	7	0.120659	6	0.076186
gene-TMEM41B	47	2.03038	43	1.71791	96	4.5952	108	3.80821
gene-DUSP22	128	1.4125	66	0.673557	120	1.46728	65	0.585477
gene-LOC101749471	6	2.22289	8	2.74099	0	0	21	6.35043
gene-LOC107054142	0	0	0	0	0	0	0	0
gene-LOC107051916	0	0	0	0	0	0	0	0
gene-TCF4Z	24	1.74444	11	0.739416	3	0.241613	9	0.533955
gene-NSDHL	33	2.08603	26	1.51996	40	2.80169	53	2.73464
gene-ZNF185L	22	0.543255	20	0.456734	7	0.191529	18	0.362804
gene-ANKFN1L	48	0.636656	37	0.453855	12	0.17636	66	0.714538
gene-MIR1728	0	0	0	0	0	0	0	0
gene-SUSD3	66	5.95867	207	17.2833	166	16.6061	484	35.6672
gene-LOC416622	101	1.3196	221	2.67033	48	0.694891	386	4.11648
gene-IRAK4	408	9.52433	271	5.85053	145	3.75056	654	12.4615
gene-VPS54	143	3.51297	105	2.3855	187	5.0902	632	12.6728
gene-ERBB3	24	0.591876	9	0.205265	8	0.218607	11	0.221427
gene-B4GALT1	433	8.51852	358	6.51345	270	5.88565	591	9.49034
gene-CD86	41	1.117	84	2.11641	58	1.75086	393	8.73935
gene-LOC112530716	0	0	0	0	0	0	0	0
gene-LOC112532317	0	0	0	0	0	0	0	0
gene-LOC100858908	0	0	0	0	0	0	0	0
gene-CHPF	101	3.34947	58	1.77883	81	2.97641	243	6.57776
gene-TMEM184B	340	9.44269	328	8.42447	151	4.64673	561	12.7174
gene-DCP1B	202	8.58378	227	8.92082	82	3.86096	230	7.97761
gene-LOC112530092	0	0	2	1.6041	0	0	0	0
gene-LOC112533360	0	0	0	0	0	0	0	0
gene-WFIKKN2	7	0.246721	6	0.195574	0	0	0	0
gene-ATG4C	154	2.06946	150	1.86414	43	0.640263	214	2.34729
gene-LOC101747556	59	0.306107	121	0.580575	59	0.339177	359	1.52031
gene-TPP2	288	5.50507	183	3.23499	141	2.98637	299	4.66508
gene-LOC101750822	0	0	0	0	0	0	0	0
gene-DEPDC1B	73	3.0634	90	3.49281	89	4.13832	120	4.11036
gene-JMJD1C	561	7.22983	554	6.60278	251	3.58421	1102	11.5922
gene-MINPP1	2	0.144271	3	0.200134	3	0.239786	3	0.176639
gene-DHCR24	34	1.03079	8	0.224303	28	0.9406	93	2.30141
gene-LOC112532523	4	0.305684	5	0.353374	0	0	0	0
gene-TRPC7	4	0.0677991	2	0.0313506	0	0	9	0.124516
gene-LOC431092	25	1.94032	14	1.00488	17	1.46196	36	2.28062
gene-GABRQ	0	0	0	0	0	0	0	0
gene-IFA3L	0	0	1	0.0761114	15	1.36786	0	0
gene-LAMA2	25	0.286455	8	0.084773	2	0.0253922	7	0.0654684
gene-PIFO	0	0	0	0	0	0	0	0
gene-LOC431322	0	0	0	0	0	0	0	0
gene-RNF170	174	3.72254	126	2.49294	79	1.87271	244	4.26086
gene-DHDH	20	1.50038	21	1.45694	1	0.0831236	29	1.77577
gene-RAD51AP2	0	0	0	0	0	0	0	0
gene-DYRK1A	61	3.0655	22	1.02246	26	1.44777	21	0.861406
gene-RPL29	3859	459.702	3303	363.883	2390	315.467	4304	418.496
gene-MPDZ	501	7.77469	477	6.84566	64	1.10047	327	4.142
gene-CYP20A1	175	12.2008	134	8.63989	143	11.0469	566	32.2096
gene-PSMD1	515	18.3095	263	8.64722	490	19.3027	772	22.4029
gene-GPN3	362	29.7497	298	22.6486	258	23.4935	801	53.7309
gene-ATP11A	214	2.52145	253	2.75683	110	1.4361	400	3.84694
gene-LOC112532502	1	0.101578	0	0	0	0	2	0.165824
gene-LOC107053091	2	0.0672811	0	0	0	0	1	0.0274587
gene-BSG	2484	134.008	944	47.0981	817	48.8377	1261	55.528
gene-LOC107054401	0	0	0	0	0	0	0	0
gene-LOC112530633	0	0	0	0	0	0	0	0
gene-KRT14	117	8.41332	10	0.665018	3	0.239033	5	0.293474
gene-CD1C	62	4.60888	113	7.76845	43	3.54182	55	3.33722
gene-CCLI7	18	2.70068	84	11.6555	439	72.9825	603	73.8474
gene-ANGPTRL1	0	0	0	0	0	0	1	0.0676626
gene-CCZ1	428	27.0104	229	13.3652	180	12.5868	423	21.7894
gene-LOC101751884	6	0.0781781	2	0.0240999	0	0	4	0.0425414
gene-LOC112532204	0	0	0	0	0	0	0	0
gene-LOC112533195	0	0	0	0	0	0	0	0
gene-RCHY1	604	23.1023	452	15.9885	326	13.8162	1086	33.9051
gene-LOC101749196	181	5.77821	364	10.7465	134	4.73995	760	19.8037
gene-PRIMA1	1	0.126356	0	0	0	0	0	0
gene-MBTPS1	314	8.58727	367	9.28204	206	6.24233	679	15.157
gene-AEBP1	2003	58.78	689	18.6991	164	5.33269	587	14.0606
gene-LOC112532629	0	0	9	0.348132	0	0	0	0
gene-LOC101750153	0	0	0	0	0	0	0	0
gene-LOC112533224	0	0	0	0	0	0	0	0
gene-HIF1A	1286	15.0747	623	6.7538	1728	22.4443	1545	14.7827
gene-LOC107054953	112	3.15028	73	1.89891	59	1.83881	158	3.62748
gene-CBLN1	5	0.343574	4	0.254192	0	0	7	0.392614
gene-VWA2	0	0	0	0	0	0	1	0.0312098
gene-LOC112530427	0	0	0	0	2	0.0313472	0	0
gene-LOC107053315	240	36.9783	166	23.6535	101	17.2429	297	37.3517
gene-LOC101749129	36	0.44694	36	0.413334	11	0.151319	80	0.810689
gene-CA8	267	3.85591	205	2.73793	12	0.192022	171	2.01572
gene-HRH4	3	0.128532	0	0	0	0	3	0.104913
gene-REEP4	43	3.97624	407	34.8057	56	5.73781	110	8.30261
gene-MIR1611	0	0	0	0	0	0	0	0
gene-AGPAT3	268	3.41918	217	2.56035	143	2.02152	386	4.01969
gene-LOC107055505	0	0	5	0.083023	1	0.0198944	0	0
gene-SUCLG2	366	13.5246	260	8.88523	200	8.18893	466	14.0555
gene-NDUFA10	1040	35.2347	471	14.7574	393	14.7531	647	17.892
gene-MVB12B	508	7.80921	501	7.12251	135	2.29949	797	10.0004
gene-NHS	236	2.03242	140	1.11502	22	0.209932	181	1.27232
gene-CHRND	0	0	0	0	0	0	0	0
gene-LOC107050307	6	0.4261	9	0.591091	0	0	22	1.27526
gene-ZFAND6	708	38.559	699	35.2064	1053	63.544	1111	49.3883
gene-SCUBE3	39	0.754295	49	0.876444	36	0.771495	274	4.32558
gene-CHDB1	0	0	0	0	1	0.0191409	519	7.31801
gene-OR14J1L107	0	0	0	0	0	0	0	0
gene-PAPD7	151	3.62244	157	3.48318	104	2.76447	307	6.01147
gene-LOC107054789	4	0.964032	1	0.222886	1	0.267045	2	0.39344
gene-TLE2L	60	1.18243	116	2.11414	28	0.611414	156	2.50938
gene-LOC112532124	0	0	0	0	0	0	0	0
gene-GNG2	549	27.055	572	26.0689	286	15.6169	725	29.1629
gene-RND2	2	0.334733	1	0.154782	0	0	2	0.273222
gene-FBXO38	262	6.75376	328	7.81933	97	2.77057	671	14.1184
gene-LOC112533441	36	0.748635	33	0.634648	36	0.829515	113	1.91807
gene-MIR1585	0	0	0	0	0	0	0	0
gene-LOC107054329	1	0.0201158	0	0	0	0	0	0
gene-LOC112530131	18	0.569703	5	0.146352	1	0.0350696	5	0.129171
gene-LOC107052954	0	0	0	0	2	0.0740926	3	0.081871
gene-METTL5	85	8.71926	101	9.58151	84	9.54759	208	17.4157
gene-LOC112533371	0	0	0	0	0	0	1	0.0266977
gene-DBN1	199	10.9684	47	2.39573	1	0.061072	17	0.764812
gene-LOC107051856	0	0	0	0	0	0	0	0
gene-MIR1657	0	0	0	0	0	0	0	0
gene-LOC107050048	0	0	8	1.06269	0	0	4	0.468969
gene-IGSF5	0	0	0	0	0	0	0	0
gene-LOC107050544	0	0	3	0.0816485	0	0	0	0
gene-PQLC2	69	4.72996	72	4.56449	153	11.6213	447	25.0111
gene-LOC107053412	7	0.503045	7	0.465221	4	0.31851	24	1.40779
gene-GAPDH	5090	452.404	2258	185.603	4750	467.796	5977	433.621
gene-LOC107049412	0	0	2	0.212166	0	0	3	0.280888
gene-PLEKHO1	455	8.25219	595	9.97991	164	3.29576	587	8.68988
gene-SPG7	710	27.618	457	16.44	267	11.508	967	30.7029
gene-LOC107054325	2	0.0673999	8	0.249328	0	0	10	0.275072
gene-MIEF2	22	0.925591	63	2.45126	27	1.25868	160	5.49457
gene-LOC107054089	4	0.0377164	0	0	0	0	6	0.0461784
gene-SIPA1L2	262	2.42097	398	3.40113	243	2.48799	1359	10.25
gene-KIF3A	166	3.59914	131	2.62672	34	0.816815	187	3.30941
gene-AVL9	112	2.21751	149	2.72825	66	1.44792	210	3.39378
gene-EXOC2	277	5.99785	255	5.10631	167	4.00669	533	9.42021
gene-SPAG5	348	8.10057	459	9.881	938	24.1932	2243	42.617
gene-GNMT	98	10.2832	74	7.18098	74	8.60371	183	15.6736
gene-LOC417113	127	4.18624	60	1.82904	26	0.949615	89	2.39457
gene-FNIP2	330	3.86634	292	3.16388	130	1.68765	404	3.86353
gene-LOC112532909	0	0	0	0	0	0	0	0
gene-MIR1572	0	0	0	0	0	0	0	0
gene-LOC101750670	0	0	1	0.0152354	0	0	0	0
gene-PFDN1	552	9.53846	652	10.4193	503	9.63077	1364	19.2385
gene-FAM103A1	380	25.1166	338	20.6607	253	18.529	669	36.0928
gene-LOC107051766	2	0.0829556	10	0.38359	0	0	8	0.270847
gene-MIR130C	0	0	0	0	0	0	0	0
gene-B3GALT2	62	0.878317	56	0.733668	12	0.188363	62	0.716917
gene-ITGB4	259	2.12835	78	0.592774	36	0.327793	100	0.670749
gene-LOC420368	243	19.8987	399	30.2164	455	41.2841	932	62.2947
gene-RETSAT	689	28.0099	353	13.2715	203	9.14413	677	22.4646
gene-RBM8A	564	68.6143	415	46.6912	515	69.4219	1310	130.084
gene-TECPR2	126	2.12529	136	2.12147	93	1.73814	406	5.58973
gene-LOC112533018	0	0	0	0	0	0	0	0
gene-HERC2	900	6.70949	999	6.88754	159	1.3134	1196	7.27772
gene-LOC431499	363	17.4604	502	22.3308	30	1.59891	514	20.1803
gene-USP7	836	18.5689	592	12.1606	451	11.0997	981	17.7855
gene-CRYBA2	0	0	0	0	0	0	0	0
gene-CAT	1048	30.6368	638	17.2486	265	8.58385	785	18.7314
gene-HHAT	29	1.41513	5	0.225641	4	0.216277	13	0.517795
gene-MRPL30	229	47.3206	253	48.349	262	59.9888	844	142.356
gene-GDF11	15	1.02887	19	1.20524	13	0.98802	10	0.559869
gene-MTMR9LP	707	32.7944	750	32.1731	503	25.8524	2073	78.4868
gene-LARP4B	423	5.00771	540	5.91213	390	5.11584	871	8.41655
gene-IGF2BP3	268	6.30504	297	6.46191	394	10.2708	829	15.9193
gene-LOC101749911	0	0	0	0	0	0	0	0
gene-LOC426914	0	0	0	0	0	0	0	0
gene-CLDN9	0	0	0	0	0	0	0	0
gene-LOC422150	9	0.499665	4	0.205375	5	0.307581	8	0.36253
gene-DHX8	253	6.01394	193	4.24275	178	4.68827	324	6.28639
gene-PRPS1	1064	42.844	930	34.6324	773	34.4891	2053	67.4768
gene-SLC31A1	125	2.65194	72	1.41266	111	2.60934	391	6.77091
gene-LOC101747276	18	0.576074	13	0.38477	3	0.106385	17	0.444092
gene-LOC112532956	0	0	0	0	0	0	0	0
gene-LOC107053271	0	0	0	0	0	0	0	0
gene-LOC112532730	0	0	0	0	0	0	0	0
gene-ATP1B3	635	39.2941	462	26.4391	402	27.5634	1203	60.7626
gene-LOC112531212	2	0.236771	19	2.08019	31	4.06644	25	2.41577
gene-RAB41	124	4.05466	114	3.44738	81	2.93475	331	8.83443
gene-MALRD1	2	0.0335863	3	0.0465913	0	0	3	0.0411216
gene-JUN	776	52.0114	413	25.5999	759	56.368	447	24.4547
gene-HOXD4	10	0.847991	1	0.0784229	0	0	1	0.0692164
gene-LOC112530772	0	0	0	0	0	0	0	0
gene-LACTBL1	2	0.0475213	3	0.0659221	0	0	1	0.0193944
gene-ACOT4	47	0.70527	52	0.721626	18	0.299284	82	1.00436
gene-ATP5SL	167	16.1469	193	17.2577	211	22.6053	365	28.806
gene-ERICH3	22	0.483961	44	0.895142	9	0.219373	49	0.879835
gene-LOC101751877	16	0.344945	16	0.319008	2	0.0477765	18	0.316753
gene-RPL22	3424	859.595	4110	954.231	2559	711.843	6845	1402.66
gene-RPL31	4240	516.922	5541	624.74	3105	419.445	8545	850.333
gene-NCBP3	188	3.06756	217	3.27451	122	2.20571	359	4.78131
gene-LOC112531196	0	0	0	0	0	0	0	0
gene-PAN3	893	16.4251	1139	19.3745	436	8.88578	1918	28.7953
gene-LOC112531365	0	0	0	0	0	0	0	0
gene-LOC101748561	2	0.0274233	1	0.0126807	3	0.0455791	7	0.0783441
gene-SH3PXD2A	507	5.94497	725	7.86197	84	1.09138	1460	13.9737
gene-C1H11ORF54	164	12.6684	145	10.3585	55	4.70753	212	13.3669
gene-ARHGAP1	637	10.6831	295	4.57543	168	3.12192	296	4.05199
gene-OTP	0	0	0	0	0	0	1	0.0746939
gene-LOC112530249	2	0.0406097	5	0.0938905	1	0.0224985	11	0.18231
gene-LOC112530518	0	0	0	0	0	0	1	0.0644873
gene-LOC107052898	2	0.0290814	7	0.0941314	2	0.0322232	15	0.17803
gene-ANO2	17	0.25063	18	0.245419	4	0.0653427	11	0.132371
gene-LOC112530665	0	0	0	0	0	0	0	0
gene-LOC107054616	0	0	0	0	0	0	0	0
gene-KBP	43	0.888714	77	1.47176	45	1.03053	148	2.49674
gene-FHOD3	176	1.87635	132	1.30145	41	0.484328	170	1.47934
gene-MYO15L	0	0	2	0.0304752	0	0	7	0.0941414
gene-LOC112530104	2	0.0258943	0	0	0	0	1	0.010568
gene-RAB25	24	1.70864	19	1.25096	1	0.0788847	2	0.116221
gene-FBXO15	2	0.0897169	2	0.0829709	6	0.298229	25	0.915381
gene-DCAF1	287	5.53214	292	5.2053	162	3.46004	562	8.8423
gene-INHBA	145	2.91884	165	3.07169	55	1.22676	137	2.25102
gene-C21H1orf159	49	1.37487	102	2.64677	42	1.30577	171	3.91632
gene-LOC107054556	330	2.53867	366	2.60391	281	2.39526	567	3.56036
gene-TRIB1	141	1.63607	100	1.07309	257	3.30423	355	3.36225
gene-PDE4D	194	1.62953	873	6.78152	969	9.01859	1928	13.2186
gene-COL4A3BP	371	8.0393	277	5.55106	322	7.73133	507	8.96747
gene-TMC5	35	0.754568	41	0.817459	32	0.764424	132	2.32285
gene-LOC418667	143	4.56002	148	4.36459	557	19.6807	769	20.0159
gene-NSFL1C	310	11.6931	260	9.06967	199	8.31712	576	17.734
gene-LOC112531028	0	0	0	0	0	0	0	0
gene-LOC107049571	0	0	0	0	0	0	0	0
gene-STAB2	494	5.34978	510	5.10776	87	1.04396	464	4.10152
gene-LOC112530354	0	0	0	0	0	0	0	0
gene-C12H3ORF67	4	0.128881	6	0.178786	1	0.0357013	2	0.052599
gene-TYMS	132	6.62481	108	5.01274	155	8.61956	250	10.2413
gene-LOC101748035	1	0.0748716	0	0	0	0	1	0.0611132
gene-FAR1	848	20.5543	1016	22.7747	508	13.6435	2148	42.4971
gene-MIR1680	0	0	0	0	0	0	0	0
gene-LOC112532352	0	0	0	0	0	0	0	0
gene-LOC107052309	0	0	10	0.433187	0	0	1	0.0382333
gene-LOC107050775	54	2.76593	75	3.55271	3	0.170264	32	1.33787
gene-LOC107052110	0	0	0	0	0	0	0	0
gene-ADGRD1	160	1.9806	42	0.480815	0	0	16	0.161664
gene-PLA2G4EL6	0	0	0	0	0	0	0	0
gene-SNAP47	88	1.61135	136	2.30301	101	2.04919	360	5.38054
gene-LRRC61	51	2.91048	87	4.59161	37	2.33964	49	2.28248
gene-SLC16A1	216	4.40617	131	2.47133	182	4.1137	492	8.192
gene-AARS2	113	3.85347	123	3.87909	75	2.83393	231	6.42988
gene-OSBPL3	97	0.897764	130	1.11272	90	0.922968	341	2.5761
gene-LOC101749567	0	0	0	0	0	0	2	0.112108
gene-MARVELD1	324	14.8246	178	7.53198	223	11.3057	617	23.0431
gene-RPL38	2422	765.932	2588	756.889	2306	808.034	5125	1322.9
gene-LOC100857428	0	0	0	0	0	0	3	0.193328
gene-SCRN2	66	2.68787	38	1.4312	21	0.947627	108	3.59009
gene-ZNF692	113	7.67266	111	6.97015	53	3.98747	219	12.1375
gene-RGS5	1080	38.2304	328	10.7377	37	1.45124	125	3.61171
gene-CASQ2	9	0.501367	26	1.33949	2	0.123452	8	0.363765
gene-LOC112532616	0	0	0	0	0	0	0	0
gene-FANCM	194	3.46635	290	4.79203	106	2.0986	506	7.37969
gene-TNS3	1227	10.8736	590	4.83541	252	2.47448	416	3.00913
gene-PARP16	244	15.214	141	8.13061	53	3.66169	302	15.3701
gene-SMARCA2	1180	19.9299	1003	15.6666	605	11.3222	1503	20.7205
gene-DBI	196	84.9918	170	68.1744	275	132.132	394	139.455
gene-MIR1749	0	0	0	0	0	0	0	0
gene-CAMTA1	121	1.2827	77	0.75489	31	0.36413	75	0.648963
gene-LOC107054988	0	0	0	0	0	0	0	0
gene-LOC107054239	9	0.11613	12	0.143198	0	0	35	0.368629
gene-LOC107051921	0	0	0	0	0	0	0	0
gene-KLHL22	137	5.26648	162	5.75926	78	3.32238	310	9.72701
gene-MIR6666	0	0	0	0	0	0	0	0
gene-SP2	98	4.2853	29	1.17275	66	3.19781	111	3.96183
gene-CD99L2	499	10.5183	311	6.06258	141	3.2932	545	9.3769
gene-MIR1780	0	0	0	0	0	0	0	0
gene-SPDEF	4	0.192482	0	0	0	0	0	0
gene-POP1	129	3.43197	211	5.19144	87	2.56464	567	12.3127
gene-ALPP	3	0.191971	1	0.0591788	0	0	1	0.0522315
gene-LOC112530078	3	0.0739686	0	0	2	0.0546399	18	0.362257
gene-ABHD13	206	4.50824	183	3.70376	115	2.78864	428	7.64542
gene-VPS29	690	32.4262	730	31.7265	737	38.3768	1251	47.9869
gene-LOC107052299	0	0	0	0	0	0	0	0
gene-ATP5G1	551	89.9826	485	73.2488	537	97.1706	1097	146.228
gene-C2orf71	1	0.00981555	0	0	0	0	0	0
gene-SUV39H1-2	678	47.676	937	60.9343	672	52.3593	1753	100.617
gene-QRICH2	11	0.272333	14	0.320543	4	0.109729	25	0.505202
gene-CER1	0	0	0	0	0	0	0	0
gene-NRSN1	53	2.12294	32	1.1854	11	0.488213	4	0.13078
gene-MIR1571	0	0	0	0	0	0	0	0
gene-LOC101751159	18	0.21226	45	0.490749	9	0.117596	53	0.510139
gene-SLC6A6	538	7.08578	532	6.4799	290	4.23211	1316	14.1475
gene-MED21	163	16.2544	126	11.62	64	7.07159	196	15.9535
gene-LOC107052434	0	0	2	0.140786	1	0.0843395	0	0
gene-DNTTIP1	315	31.9688	357	33.507	348	39.1335	819	67.8449
gene-LOC107051959	0	0	0	0	0	0	0	0
gene-TJP2	553	8.0196	357	4.78793	148	2.37817	263	3.11316
gene-LOC107053368	3	0.0286388	6	0.0529708	0	0	9	0.0701283
gene-LOC107050539	0	0	0	0	0	0	0	0
gene-MIR205B	0	0	0	0	0	0	0	0
gene-LOC422926	28	0.904715	44	1.3148	10	0.35802	19	0.501101
gene-STK3	125	8.58934	25	1.5887	53	4.03534	32	1.79481
gene-LOC107054115	0	0	0	0	0	0	0	0
gene-SLC1A1	1	0.0323569	3	0.0897718	0	0	20	0.52822
gene-LOC112533153	0	0	0	0	0	0	0	0
gene-LOC107057413	4	0.236039	28	1.52803	2	0.13077	101	4.86477
gene-LOC112533001	6	0.155612	33	0.791513	17	0.488535	76	1.60888
gene-LOC107052943	0	0	0	0	0	0	0	0
gene-DDX3X	11966	302.931	19263	450.993	3114	87.3508	18262	377.364
gene-LOC112531130	0	0	0	0	0	0	1	0.161385
gene-IGSF1L5	3	0.191864	6	0.354875	21	1.48814	6	0.313214
gene-LOC101750317	0	0	0	0	0	0	0	0
gene-DPY30	127	19.1805	117	16.3416	209	34.9749	190	23.4222
gene-EDARADD	43	1.44825	113	3.51969	63	2.35108	269	7.39509
gene-LOC107051391	26	4.87144	12	2.0793	8	1.66084	13	1.98813
gene-SPTLC1	423	12.9929	286	8.12425	245	8.33845	289	7.24571
gene-LOC107053033	0	0	0	0	0	0	1	0.0819667
gene-TRAPPC13	317	23.3225	294	20.0039	116	9.45643	376	22.5798
gene-CARD8	128	6.2514	160	7.22668	109	5.89858	392	15.6268
gene-SYNE3	347	1.69768	371	1.67862	259	1.40405	661	2.63965
gene-LOC112531103	0	0	19	1.03635	13	0.849565	66	3.17732
gene-LOC112530933	0	0	0	0	0	0	0	0
gene-LOC101749763	0	0	0	0	0	0	0	0
gene-LOC112531818	0	0	0	0	0	0	0	0
gene-DUSP15	37	2.43852	24	1.46281	17	1.24145	116	6.24023
gene-MIR7443	0	0	0	0	0	0	0	0
gene-ADRM1	292	27.3774	184	15.9543	289	30.0235	540	41.3257
gene-LOC112530450	0	0	0	0	0	0	0	0
gene-LOC107053996	10	0.720445	3	0.199882	0	0	0	0
gene-LOC107054402	2	0.0282733	0	0	0	0	3	0.0346167
gene-LOC426710	0	0	1	0.0679095	0	0	2	0.119874
gene-TTC39A	13	0.21227	7	0.105705	2	0.036185	9	0.119951
gene-AFMID	225	15.9195	131	8.57175	109	8.54529	335	19.3468
gene-MPPE1	75	1.60185	87	1.71843	30	0.709962	228	3.97477
gene-SLC9A6	121	2.60571	256	5.09837	156	3.72236	685	12.0406
gene-IFNAL6	0	0	0	0	0	0	0	0
gene-WDR77	267	13.4178	398	18.4972	393	21.8835	1393	57.14
gene-PLTP	219	13.7903	219	12.7534	29	2.02341	235	12.0786
gene-PDCD4	881	35.5627	1045	39.011	475	21.2455	972	32.026
gene-NAT9	145	6.31877	99	3.98981	89	4.29743	314	11.1689
gene-OCRL	178	4.82758	251	6.29557	96	2.88493	328	7.26108
gene-RAB39A	63	1.91813	119	3.3507	29	0.978338	333	8.27559
gene-SGK2	0	0	1	0.0252194	0	0	1	0.0222587
gene-ASTE1	57	2.51844	108	4.41299	26	1.27287	235	8.47506
gene-SUV39H2	204	5.48981	153	3.80777	128	3.81673	336	7.38047
gene-SNX9	605	5.51782	577	4.86676	304	3.07213	1013	7.54117
gene-VWA9	74	3.68323	165	7.59509	98	5.40477	357	14.5038
gene-NEK10	5	0.0288709	12	0.06408	0	0	5	0.0235655
gene-CAMK2B	145	6.01864	76	2.9174	33	1.51774	45	1.52462
gene-LOC107051593	0	0	0	0	0	0	0	0
gene-RANBP17	2	0.038892	3	0.0539515	0	0	12	0.190471
gene-OR14J1L2	0	0	0	0	0	0	0	0
gene-NPEPPS	583	21.0076	523	17.4285	646	25.7925	1222	35.9415
gene-COMMD5	289	16.4028	240	12.5974	172	10.8169	409	18.9478
gene-ANKRD49	112	7.76597	53	3.39864	49	3.76468	134	7.58403
gene-VAMP3	596	99.6049	304	46.985	245	45.3685	521	71.0705
gene-C13H5orf15	457	19.9835	375	15.1649	316	15.3107	682	24.3421
gene-LOC768589	4	0.520358	9	1.08277	1	0.144144	1	0.106184
gene-LOC107052065	5	0.56117	2	0.20759	0	0	0	0
gene-LOC100858386	37	0.852428	36	0.767026	19	0.485024	47	0.883835
gene-LOC107054781	0	0	0	0	0	0	0	0
gene-LOC107049399	0	0	0	0	0	0	0	0
gene-LOC112533568	3	0.134575	0	0	0	0	0	0
gene-PRKCE	53	1.85263	27	0.872829	32	1.23942	45	1.28394
gene-RASL11A	2347	307.768	829	100.535	432	62.7695	982	105.109
gene-LOC107052512	0	0	0	0	0	0	0	0
gene-MIR128-1	0	0	0	0	0	0	0	0
gene-EPYC	8	0.532769	11	0.677475	0	0	4	0.217434
gene-SSFA2	468	9.62905	417	7.93461	185	4.21758	700	11.7558
gene-NT5C1B	1013	66.3427	331	20.0476	461	33.4533	664	35.4952
gene-YPEL4	24	1.78524	28	1.92618	59	4.86287	157	9.53243
gene-KIFC3	489	9.27437	344	6.03373	26	0.54639	245	3.79279
gene-LOC107051757	50	0.313314	30	0.173853	2	0.0138865	27	0.138099
gene-LOC107055470	0	0	0	0	0	0	0	0
gene-SEPHS1	440	16.7011	349	12.251	201	8.45364	571	17.6908
gene-MYL2	0	0	0	0	0	0	1	0.130324
gene-PLEKHG1	345	5.06154	371	5.03372	64	1.04039	545	6.52646
gene-LOC112531584	0	0	0	0	0	0	0	0
gene-LOC107050031	3	0.8967	2	0.552851	0	0	0	0
gene-LOC112531871	0	0	0	0	0	0	1	0.00620919
gene-ARL6	103	3.8012	41	1.39933	18	0.736054	100	3.01232
gene-PRKAG1	282	21.1831	213	14.7969	220	18.3112	492	30.1663
gene-UPF2	713	12.6176	673	11.0142	570	11.1768	1332	19.2402
gene-SYCP3	105	2.61481	113	2.60244	32	0.882987	242	4.91907
gene-LOC421584	1	0.0632829	8	0.468196	0	0	5	0.25827
gene-ITGAV	138	4.52019	60	1.81753	149	5.40777	139	3.71629
gene-RAD1	108	10.8358	93	8.62927	117	13.0071	163	13.3489
gene-CTBP1	1992	68.9364	1529	48.9349	974	37.3484	2070	58.4719
gene-GNL2	411	20.133	497	22.5151	320	17.3688	1265	50.5795
gene-SNX21	175	9.89811	140	7.32309	33	2.06815	204	9.41807
gene-LOC112530810	0	0	0	0	0	0	0	0
gene-LOC112530201	75	3.86057	39	1.85655	1	0.0570353	29	1.21844
gene-MIF	799	145.419	481	80.9601	1230	248.047	1425	211.693
gene-LOC112533099	0	0	0	0	0	0	0	0
gene-ZNF644	450	4.95674	368	3.74872	234	2.85597	659	5.92498
gene-MTMR3	422	5.80301	559	7.10893	315	4.7996	1199	13.4579
gene-LOC112532105	0	0	0	0	0	0	1	0.00916908
gene-LIN7A	41	0.543874	32	0.392569	2	0.0293967	10	0.108276
gene-LOC112531601	0	0	0	0	0	0	0	0
gene-OR14J1L8	0	0	0	0	0	0	0	0
gene-LOC112532062	2	0.0897521	12	0.498021	1	0.0497243	19	0.695962
gene-COG4	400	15.2944	424	14.9931	272	11.5238	1095	34.1747
gene-LOC101748943	0	0	0	0	0	0	1	0.00827141
gene-STX8	229	19.9207	157	12.6305	112	10.7955	355	25.2066
gene-PIGZ	5	0.160875	9	0.267802	0	0	2	0.0525251
gene-CCDC15	259	17.1884	468	28.7232	346	25.4429	1367	74.0495
gene-KLHL31	0	0	0	0	0	0	2	0.0238677
gene-LCA5L	24	0.387462	43	0.642004	13	0.232549	65	0.856541
gene-LOC107055236	0	0	0	0	0	0	0	0
gene-MANBAL15	227	9.61757	297	11.6372	150	7.04182	766	26.4902
gene-CAMK4L	23	0.778307	15	0.469425	6	0.224972	20	0.552421
gene-LOC107056283	15	0.809609	32	1.5973	11	0.657856	31	1.36573
gene-LOC101748451	9	0.7145	16	1.17471	10	0.879657	90	5.83203
gene-LOC107055190	124	5.01603	131	4.90074	29	1.29984	313	10.3348
gene-NCEH1	247	5.12715	358	6.87249	184	4.23205	571	9.6746
gene-LOC107053138	0	0	0	0	0	0	0	0
gene-BCDIN3D	21	0.454796	12	0.240343	27	0.647911	54	0.954573
gene-PCMT1	376	14.3528	320	11.2967	131	5.54082	410	12.7747
gene-LOC107049542	132	18.3388	24	3.08362	28	4.31032	39	4.42262
gene-LOC112530536	0	0	0	0	0	0	0	0
gene-LOC101749755	0	0	0	0	0	0	0	0
gene-NUDCD2	453	21.7986	174	7.7434	327	17.4354	346	13.5901
gene-LOC107053383	2	0.006869	2	0.00635251	5	0.0190278	5	0.0140169
gene-CRISPLD1	175	5.32389	101	2.84161	12	0.404507	39	0.96844
gene-DPY19L3	262	2.98858	200	2.10982	163	2.06018	353	3.28667
gene-CAPN11	1372	46.2227	753	23.4611	421	15.7158	1106	30.414
gene-MIXL1	2	0.260179	0	0	0	0	0	0
gene-OR14J1L67	0	0	0	0	0	0	0	0
gene-LOC112533116	0	0	0	0	0	0	0	0
gene-RBPJL	1	0.0182698	1	0.0168961	0	0	0	0
gene-GSDMA	115	2.46721	165	3.27374	223	5.30112	1142	19.9983
gene-BCL9L	299	4.13296	162	2.07089	105	1.60817	333	3.75709
gene-LANCL1	301	10.6648	224	7.33986	150	5.88889	268	7.75069
gene-NDUFAF1	427	28.5029	257	15.8652	171	12.6477	480	26.1529
gene-MHCIY	266	12.6249	40	1.75574	738	38.8113	1392	53.9268
gene-LOC112529961	0	0	0	0	0	0	0	0
gene-CABP2	273	21.4795	304	22.1201	362	31.5591	454	29.1565
gene-MEP1B	1	0.0410465	6	0.227761	2	0.0909621	7	0.234527
gene-LOC112532293	6	0.265202	18	0.735782	3	0.146927	25	0.901951
gene-LYPLA2	532	14.6895	350	8.93749	786	24.0476	1033	23.2816
gene-PTGFRN	264	4.76543	208	3.47227	80	1.60008	386	5.68727
gene-TOMM34	83	5.06759	77	4.34777	171	11.5684	205	10.2163
gene-LOC101750584	0	0	0	0	0	0	0	0
gene-LOC107054710	4	0.318217	8	0.58858	2	0.176298	19	1.23377
gene-LOC107049643	43	1.6273	153	5.35479	71	2.97723	255	7.87694
gene-PDCD6IP	1441	31.4756	1268	25.6143	681	16.4821	2656	47.354
gene-RTN3	123	7.68188	90	5.19824	127	8.78861	186	9.48185
gene-ATM	187	2.01977	321	3.20639	84	1.00529	539	4.75189
gene-ZMAT3	212	4.17217	98	1.78363	60	1.30837	128	2.05614
gene-LOC112532932	0	0	0	0	0	0	0	0
gene-TMEM215	0	0	0	0	0	0	0	0
gene-TRABD2B	571	3.75394	271	1.64768	30	0.218538	136	0.729807
gene-LOC107053258	0	0	0	0	0	0	1	0.0943859
gene-LOC101748309	60	0.379173	47	0.274686	1	0.0070023	37	0.190856
gene-LOC107053275	2	0.02989	0	0	0	0	5	0.0609935
gene-CLTC	1534	28.7462	776	13.4483	903	18.7498	1165	17.8196
gene-CRADD	134	1.61119	85	0.945177	59	0.786047	131	1.28568
gene-ZDHHC6	403	25.3628	310	18.0429	392	27.3358	786	40.3768
gene-C23H1ORF94	0	0	0	0	0	0	0	0
gene-LOC101749599	2	0.103836	6	0.288084	0	0	0	0
gene-LOC112531253	0	0	0	0	0	0	0	0
gene-ASIC1	52	0.841399	21	0.314246	1	0.0179288	15	0.19811
gene-LRFN1	81	2.92148	41	1.36758	30	1.19893	52	1.53087
gene-LOC107055069	0	0	0	0	0	0	2	0.143647
gene-LOC107055956	0	0	0	0	0	0	0	0
gene-LOC107053402	0	0	0	0	0	0	0	0
gene-C3H6ORF203	216	23.394	141	14.1228	171	20.5211	209	18.4762
gene-LOC112530766	0	0	0	0	0	0	0	0
gene-FGF13	1	0.0180566	3	0.0500966	4	0.0800294	1	0.0147385
gene-LOC101750074	4	0.0776917	4	0.07185	3	0.0645639	12	0.190245
gene-YIPF7	0	0	0	0	0	0	0	0
gene-LOC101748440	0	0	0	0	0	0	0	0
gene-LOC107052079	0	0	0	0	0	0	3	0.324828
gene-LOC107051694	0	0	0	0	0	0	0	0
gene-MIR202	0	0	0	0	0	0	0	0
gene-LOC107049407	0	0	0	0	0	0	0	0
gene-SPCS3	807	73.1468	658	55.1568	733	73.6172	1781	131.766
gene-LOC112530587	0	0	0	0	1	0.028492	2	0.0419776
gene-CCDC80	1029	28.1075	250	6.31537	29	0.877726	56	1.24857
gene-NME5	69	3.29951	25	1.10559	23	1.21866	138	5.38639
gene-SLC37A3	112	3.07842	69	1.75392	39	1.18776	144	3.23065
gene-LOC107054285	4	0.418187	1	0.0966858	1	0.115842	5	0.426676
gene-KIAA1841	74	1.27275	91	1.44745	17	0.323977	80	1.1231
gene-LOC107052219	0	0	0	0	0	0	0	0
gene-HIST1H2BO	2	0.440303	5	1.01799	26	6.34233	38	6.82846
gene-BLCAP	731	22.3993	596	16.8895	404	13.7168	1211	30.2886
gene-LOC112530694	0	0	1	0.193903	0	0	1	0.171139
gene-N4BP2L2	123	3.15009	63	1.49214	35	0.993206	63	1.31697
gene-SRPRA	459	17.0327	266	9.12858	511	21.0109	854	25.8669
gene-GPX8	340	30.456	162	13.4203	41	4.06941	88	6.4342
gene-XKRX	71	1.68526	94	2.06342	80	2.10403	138	2.67365
gene-LOC107050371	116	7.04859	61	3.42788	45	3.02978	91	4.51339
gene-LOC107055199	0	0	1	0.0201544	1	0.0241475	7	0.124518
gene-CCDC25	373	26.6379	202	13.3412	221	17.4879	449	26.1731
gene-NAB2	93	3.79962	59	2.22926	26	1.17702	59	1.96755
gene-HEXDC	63	3.07817	76	3.43414	50	2.70693	229	9.13284
gene-ANKRD61	0	0	1	0.0569198	0	0	0	0
gene-PIM3	498	19.3584	329	11.8273	968	41.6936	1398	44.3572
gene-LOC101750513	65	2.82932	30	1.20765	16	0.77169	91	3.23317
gene-LOC112529924	19	1.44717	46	3.24023	166	14.0097	372	23.1274
gene-CLEC3B	7400	387.886	3033	147.027	115	6.67919	270	11.5519
gene-MAPK15	30	0.708554	39	0.85186	17	0.444892	48	0.92536
gene-DDX43	0	0	0	0	1	0.0414396	1	0.0305267
gene-VRTN	0	0	0	0	0	0	0	0
gene-ST3GAL6	263	4.58892	296	4.77637	228	4.40802	558	7.94706
gene-KAZALD1	282	14.0974	228	10.5409	138	7.64403	489	19.9534
gene-COL19A1	261	1.9047	236	1.59275	15	0.121291	172	1.02454
gene-NCK2	326	16.5353	171	8.02123	162	9.10463	344	14.2419
gene-LOC107054356	1	0.0503203	1	0.0465367	3	0.16727	169	6.94141
gene-LOC107053521	4	0.329435	2	0.152332	0	0	0	0
gene-LOC112533526	1	0.860742	0	0	6	5.7224	0	0
gene-LOC112530149	0	0	0	0	0	0	0	0
gene-LOC420716	5	0.0764823	0	0	0	0	0	0
gene-LOC101750497	0	0	0	0	0	0	0	0
gene-PRCP	484	14.9106	266	7.57849	174	5.93953	903	22.7067
gene-PANK1	293	6.9417	424	9.29	107	2.8089	500	9.66909
gene-LOC107052989	0	0	0	0	0	0	4	0.200735
gene-KCNE3	535	23.2787	304	12.2329	74	3.56771	109	3.87122
gene-SIK3	177	3.54926	152	2.81877	70	1.55531	272	4.45196
gene-TFDP2	404	5.79131	250	3.31427	280	4.44741	386	4.51648
gene-LOC112532163	0	0	0	0	0	0	1	0.0104056
gene-MDK	1117	130.482	774	83.6164	110	14.2379	386	36.8047
gene-LOC107052008	0	0	0	0	0	0	0	0
gene-C5H11orf16	2	0.0466689	5	0.107899	1	0.0258554	14	0.266651
gene-KCNV2	0	0	0	0	0	0	14	0.770429
gene-VEGFRKDRL	1159	14.1391	815	9.19488	223	3.01436	596	5.93473
gene-LOC107053856	0	0	0	0	0	0	0	0
gene-LOC112533013	7	0.118019	4	0.0623687	0	0	2	0.0275234
gene-LOC101747644	4	0.130089	2	0.0601539	0	0	17	0.451283
gene-LOC107054130	0	0	0	0	0	0	0	0
gene-ITGBL1	157	5.78659	25	0.852148	3	0.122518	7	0.210591
gene-LOC107049040	0	0	23	0.643337	4	0.134052	74	1.82687
gene-MIR1596	0	0	0	0	0	0	0	0
gene-HSBP1	958	111.795	375	40.4705	571	73.8322	472	44.9589
gene-MIR1713	0	0	0	0	0	0	0	0
gene-ENTPD2L	58	1.61827	132	3.40603	71	2.19501	370	8.42641
gene-KCNJ2	4	0.178943	1	0.041372	4	0.198275	48	1.75272
gene-ZBED1	119	2.73334	154	3.27129	111	2.82503	270	5.06207
gene-GSTT1	87	5.98897	49	3.11947	14	1.06786	15	0.842833
gene-IFNAR1	280	10.2311	530	17.9099	832	33.6854	2387	71.1925
gene-YWHAB	2899	123.972	1538	60.8253	1178	55.8182	2097	73.1969
gene-PPM1G	263	12.6133	266	11.7979	295	15.6765	674	26.3846
gene-TRMT10B	301	20.0571	336	20.7058	181	13.3639	471	25.6177
gene-KNOP1	348	14.45	193	7.41135	166	7.63748	488	16.5396
gene-KIAA2022	15	0.13874	18	0.153969	5	0.0512429	10	0.0754965
gene-LOC112533424	0	0	0	0	0	0	0	0
gene-SCG3	48	1.35913	36	0.942704	19	0.596113	84	1.94141
gene-SLC35B3	95	2.33229	158	3.5873	78	2.12182	330	6.61289
gene-LOC107052329	0	0	0	0	0	0	0	0
gene-SIX1	17	1.08844	12	0.710543	2	0.141887	9	0.470346
gene-LOC107055405	25	0.992017	13	0.477061	0	0	12	0.388667
gene-LOC112532132	0	0	0	0	1	0.120577	0	0
gene-CTBPL	819	11.1022	691	8.66273	641	9.62803	1067	11.8061
gene-TH	0	0	0	0	0	0	0	0
gene-USP37	114	3.06639	128	3.18409	150	4.47063	375	8.23327
gene-KRT18	125	10.1922	2	0.150813	0	0	2	0.133108
gene-GCN1	601	7.96777	561	6.87824	424	6.22848	1271	13.7539
gene-GALNT7	416	10.9052	451	10.9338	242	7.02928	701	14.9995
gene-SULT2B1	0	0	0	0	1	0.0885182	4	0.260829
gene-HYPK	516	114.479	416	85.3533	676	166.179	1441	260.95
gene-LOC107051579	3	0.0366098	9	0.101571	2	0.0270433	7	0.0697255
gene-CTDNEP1	221	44.4636	200	37.213	295	65.7641	541	88.8439
gene-SLC1A4	271	2.79091	203	1.93341	103	1.17535	682	5.73295
gene-LMBRD1	148	4.84358	147	4.44912	88	3.19111	275	7.34608
gene-TMEM74B	3	0.271277	3	0.250879	0	0	4	0.295236
gene-LOC107050186	6	0.553929	0	0	0	0	0	0
gene-BOD1L1	410	4.00549	378	3.41519	171	1.85106	733	5.84511
gene-LOC112532758	0	0	0	0	0	0	0	0
gene-LOC423752	584	13.8217	318	6.96029	206	5.40219	479	9.25341
gene-DNAJB11	359	26.4295	184	12.5275	315	25.6956	702	42.1841
gene-LOC420486	0	0	1	0.014832	3	0.0533118	1	0.0130908
gene-RPL4	17858	1461.3	17977	1360.43	11914	1080.24	22888	1528.74
gene-NOM1	124	3.82521	109	3.10965	77	2.63196	221	5.56473
gene-PLXNC1	476	7.30063	1043	14.7941	307	5.2173	1812	22.6845
gene-LOC112532208	0	0	0	0	6	0.175891	8	0.172761
gene-ADRA1D	139	3.03385	137	2.76536	6	0.145106	19	0.338494
gene-LOC107049118	0	0	0	0	0	0	0	0
gene-MIR196A2	0	0	0	0	0	0	0	0
gene-ANKRD11	513	5.35396	421	4.06342	194	2.24344	591	5.03458
gene-RBM39	1803	68.414	1799	63.1295	731	30.7341	3209	99.3887
gene-SLC38A7	36	1.02467	33	0.868657	10	0.315382	72	1.67276
gene-MIR133C	0	0	0	0	0	0	0	0
gene-KLHL34	14	0.255737	2	0.0337868	1	0.0202404	1	0.0149102
gene-NDUFV2	512	66.8337	494	59.6354	325	47.007	1086	115.71
gene-ERP44	512	32.6717	381	22.4843	389	27.5046	760	39.5853
gene-KCNC2	8	0.15338	0	0	0	0	0	0
gene-LOC112532223	0	0	0	0	0	0	0	0
gene-LOC101749515	40	1.40465	51	1.65626	4	0.15564	42	1.20385
gene-CNPY3	760	89.4181	912	99.2336	925	120.589	2316	222.417
gene-LOC107052919	0	0	0	0	0	0	0	0
gene-MIR1812	0	0	0	0	0	0	0	0
gene-ADAM23	288	4.76031	504	7.70415	46	0.842469	442	5.96324
gene-RELA	109	6.65858	56	3.1637	32	2.166	55	2.74243
gene-TCEANC	124	7.26849	111	6.01724	75	4.87122	203	9.71262
gene-B3GNT9	303	9.44122	257	7.40578	92	3.17634	426	10.8346
gene-EDQM3	0	0	0	0	0	0	0	0
gene-LAMB3	2	0.0347537	13	0.208913	0	0	16	0.226939
gene-LOC107052441	3	0.168269	3	0.155616	2	0.124298	10	0.457825
gene-LOC101748371	57	0.651486	87	0.919605	26	0.329274	61	0.569086
gene-TMEM201	132	2.34646	145	2.38374	83	1.63482	299	4.33838
gene-LOC112532789	0	0	0	0	0	0	0	0
gene-LOC101748432	0	0	0	0	0	0	0	0
gene-RXRG	15	0.769346	15	0.711498	7	0.397816	33	1.38154
gene-LOC107054888	0	0	0	0	0	0	0	0
gene-LOC112530825	0	0	0	0	0	0	0	0
gene-LOC112532296	0	0	0	0	0	0	12	1.23764
gene-GSTA2	233	13.3635	79	4.19028	76	4.82983	106	4.96235
gene-LOC112530099	0	0	0	0	0	0	0	0
gene-LOC107054204	6	0.503572	2	0.155236	0	0	9	0.616553
gene-LOC112532475	215	14.5381	176	11.0061	119	8.91597	829	45.7552
gene-LOC112530777	0	0	6	0.328112	0	0	3	0.144797
gene-EFEMP1	2959	138.037	2249	97.0268	1125	58.1509	2378	90.5482
gene-IDO2	1	0.0529749	0	0	1	0.0586981	5	0.216201
gene-SPOPL	464	9.32715	385	7.15721	197	4.38785	679	11.1409
gene-GPC3	12	0.243227	8	0.149959	5	0.112293	19	0.314341
gene-LOC112530511	0	0	0	0	0	0	0	0
gene-LOC112531416	0	0	0	0	0	0	0	0
gene-PACRGL	141	1.80392	100	1.18318	10	0.14176	86	0.89808
gene-ERNI	232	7.30247	354	10.3047	159	5.5454	254	6.52579
gene-CSGALNACT1	56	1.11376	23	0.423042	92	2.02743	117	1.89936
gene-FZD1	144	7.09946	19	0.866299	8	0.437025	14	0.563389
gene-ARHGEF5	5	0.0673959	0	0	0	0	1	0.0110022
gene-LOC107051580	0	0	0	0	0	0	0	0
gene-LOC112532395	0	0	0	0	0	0	0	0
gene-LOC101750482	0	0	0	0	0	0	0	0
gene-NRBP2	181	7.77219	112	4.44769	56	2.66444	201	7.04496
gene-PHC2	702	25.9072	466	15.9045	249	10.1821	816	24.5805
gene-KRT9L	0	0	0	0	0	0	2	0.0882778
gene-AUTS2	209	3.5925	158	2.51165	31	0.590427	188	2.6377
gene-LOC112530363	5	0.150828	7	0.195282	2	0.0668493	7	0.172357
gene-LOC425238	41	4.3743	71	7.00544	66	7.80231	166	14.4561
gene-MIR1C	0	0	0	0	0	0	0	0
gene-GPR171	53	3.48299	99	6.01677	141	10.2671	326	17.4869
gene-AKAP11	389	4.01734	367	3.50515	95	1.08709	613	5.16734
gene-LOC107054447	2	0.0333417	11	0.169591	6	0.110831	14	0.190504
gene-PCDH18	262	7.10408	184	4.61399	34	1.0215	155	3.43049
gene-ARHGEF12	568	12.1927	332	6.59088	159	3.78185	349	6.115
gene-SCAMP4	225	7.4059	216	6.57508	160	5.83538	593	15.9319
gene-LOC107051930	0	0	0	0	0	0	0	0
gene-LOC112531044	0	0	0	0	0	0	1	0.0862808
gene-LOC107051613	2	0.0318041	0	0	2	0.0352401	10	0.129799
gene-LOC107051937	0	0	0	0	1	0.0108019	0	0
gene-LOC112530851	0	0	0	0	0	0	0	0
gene-FCGBPL	5848	81.1284	116	1.48825	8	0.122973	155	1.75515
gene-CLOCK	438	3.79315	329	2.63496	164	1.57371	514	3.63335
gene-LOC107052578	147	11.4791	80	5.7774	61	5.27806	158	10.0708
gene-LOC101752313	0	0	0	0	0	0	0	0
gene-LOC107051745	0	0	0	0	0	0	0	0
gene-RAB15	26	2.90102	59	6.08809	28	3.4617	86	7.83238
gene-TNFAIP8L1	220	13.7399	252	14.5551	162	11.2107	479	24.4183
gene-LOC112532073	5	0.0944077	1	0.0174618	2	0.0418429	17	0.262002
gene-STX2	618	17.6034	464	12.223	679	21.4304	838	19.4836
gene-LOC112530314	0	0	0	0	0	0	0	0
gene-APRT	148	16.3541	62	6.3359	108	13.2234	245	22.0978
gene-LOC100859492	0	0	13	0.119152	4	0.0439258	15	0.121343
gene-TTC38L	170	5.35979	326	9.50535	103	3.59824	528	13.5878
gene-LOC112530617	0	0	0	0	0	0	0	0
gene-DLX4	0	0	0	0	0	0	0	0
gene-RBBP8NL	4	0.130016	3	0.0901796	0	0	9	0.238779
gene-LOC107054620	8	0.17398	2	0.0402245	0	0	4	0.0710046
gene-LOC107052340	63	1.4644	68	1.46177	35	0.901448	98	1.85936
gene-LOC100857209	0	0	0	0	0	0	0	0
gene-MIR1459	0	0	0	0	0	0	0	0
gene-MUL1L	142	7.54338	195	9.57997	184	10.8305	362	15.6965
gene-CEP41	33	1.86282	41	2.14039	36	2.25171	139	6.40456
gene-SLC30A5	360	14.4503	328	12.1759	209	9.29556	516	16.9061
gene-FTO	7	0.2914	2	0.076997	2	0.0922521	3	0.101937
gene-EPDR1	48	2.00693	4	0.154669	1	0.0463282	17	0.580174
gene-DMBT1L1	0	0	0	0	0	0	0	0
gene-VPREB3	0	0	7	1.10943	9	1.70901	76	10.6311
gene-RBM20	2	0.0284031	5	0.0656686	0	0	4	0.0463675
gene-LOC112532347	0	0	2	0.0263131	2	0.0315264	2	0.0232241
gene-LOC112532218	2	0.736198	0	0	0	0	3	0.901371
gene-FAM83C	0	0	0	0	11	0.559019	15	0.561551
gene-CCDC129	8	0.144933	6	0.100526	0	0	6	0.0887249
gene-OvoDA3	0	0	0	0	0	0	0	0
gene-TTR	1	0.133893	1	0.123826	1	0.148359	4	0.437156
gene-CPA6	0	0	7	0.278189	13	0.618996	6	0.210455
gene-LOC112532593	0	0	0	0	0	0	0	0
gene-LOC101747856	0	0	0	0	0	0	0	0
gene-LOC112532748	0	0	1	0.0584599	0	0	7	0.361179
gene-SCGN	2	0.150729	0	0	0	0	2	0.123031
gene-LOC107054704	27	1.1829	38	1.53965	64	3.10684	168	6.00776
gene-LOC107051803	0	0	0	0	0	0	0	0
gene-FAM110D	359	3.94641	206	2.09424	87	1.05969	289	2.59312
gene-LOC107057310	135	5.6301	75	2.89265	84	3.88164	89	3.02963
gene-TRIM14	45	3.1839	111	7.26308	25	1.95993	56	3.23409
gene-IGSF21	65	1.42006	32	0.64654	0	0	16	0.285319
gene-BTG2	964	36.3018	825	28.7314	545	22.7406	1047	32.1822
gene-SNX16	119	4.03644	85	2.66638	247	9.28329	166	4.59597
gene-LOC107052557	3	0.0427106	0	0	0	0	2	0.0232414
gene-LOC112532454	0	0	1	0.802052	0	0	0	0
gene-NEK5	6	0.159478	0	0	0	0	6	0.130172
gene-BCAR3	183	3.26521	102	1.68311	18	0.355866	81	1.17968
gene-NPC1	321	7.42227	232	4.96103	247	6.32824	457	8.62513
gene-SLC25A33	36	2.40165	21	1.29562	27	1.99584	59	3.21275
gene-ROS1	0	0	0	0	0	0	1	0.00994805
gene-CDK12	220	3.96932	256	4.27154	210	4.19823	657	9.67556
gene-LOC112532526	0	0	0	0	0	0	0	0
gene-WDR7	93	1.46889	88	1.28541	44	0.77004	119	1.53416
gene-PIK3R3	468	5.40245	191	2.03906	99	1.26629	154	1.45105
gene-CCDC40	3	0.113383	3	0.104857	3	0.125632	21	0.647832
gene-ACO1	415	14.0475	380	11.8956	411	15.4151	1176	32.492
gene-CCDC89	0	0	2	0.156498	0	0	0	0
gene-LOC107054594	0	0	0	0	0	0	0	0
gene-LOC112533301	4	0.389715	11	0.991132	3	0.323864	12	0.954302
gene-CAND1	559	14.1454	467	10.9288	498	13.9632	1184	24.4552
gene-LOC107055055	22	0.296997	24	0.299635	1	0.0149583	15	0.165287
gene-LOC112531050	42	2.53192	34	1.89553	2	0.133593	3	0.147618
gene-PDLIM1	2121	47.5165	1150	23.8261	277	6.87603	1153	21.0839
gene-LOC107056249	0	0	0	0	0	0	0	0
gene-LOC107053652	0	0	0	0	0	0	0	0
gene-C5H14orf159	16	0.557074	64	2.06075	35	1.35025	257	7.30371
gene-WIPF2	188	7.76407	100	3.8193	75	3.432	175	5.89912
gene-LOC107054244	0	0	0	0	0	0	0	0
gene-SPCS2	248	21.9573	256	20.9613	541	53.0735	1471	106.306
gene-LOC107052738	0	0	0	0	3	0.12012	0	0
gene-IL4	0	0	0	0	0	0	0	0
gene-MIR6596	0	0	0	0	0	0	0	0
gene-LOC107054221	0	0	3	0.191679	0	0	2	0.112785
gene-UBE2D2	1838	47.2836	1362	32.4036	1175	33.4932	2642	55.4773
gene-LOC101747873	86	1.94954	64	1.34173	38	0.954489	135	2.49796
gene-LOC112529975	2	0.10709	6	0.297112	0	0	3	0.131116
gene-SLC35D3	1	0.0288869	2	0.0534297	0	0	0	0
gene-EDQCM	0	0	0	0	0	0	0	0
gene-CMPK2	191	6.60987	101	3.23245	1139	43.6754	1013	28.6145
gene-SIRPA	39	2.5353	107	6.43281	105	7.56326	355	18.837
gene-NIPAL2	11	0.103066	9	0.0779864	8	0.0830556	10	0.076479
gene-GALK1	157	9.57547	99	5.58403	46	3.10865	237	11.7985
gene-ATXN7L1	283	4.56303	392	5.84527	164	2.92998	746	9.818
gene-RORC	60	2.91295	172	7.72256	27	1.45244	249	9.86729
gene-LOC107052665	0	0	0	0	0	0	0	0
gene-MIR6633	0	0	0	0	0	0	0	0
gene-RBM41	54	3.21135	69	3.79485	26	1.71325	138	6.6987
gene-NFIC	602	27.4895	319	13.4714	82	4.14895	137	5.10633
gene-LOC107052481	0	0	0	0	0	0	0	0
gene-MACROD2	400	7.98457	256	4.72589	45	0.995309	145	2.36253
gene-LOC101751446	0	0	0	0	0	0	0	0
gene-CCNY	244	6.41691	220	5.3507	183	5.33263	336	7.21262
gene-LOC107052823	2	0.100376	2	0.0928285	0	0	4	0.163862
gene-LOC425117	543	17.0353	852	24.7197	265	9.21193	1321	33.8276
gene-LOC107057170	553	16.8101	400	11.2449	148	4.98494	431	10.694
gene-LOC107054479	2	0.0550643	4	0.101848	0	0	1	0.0224728
gene-LOC107052646	4	0.239621	0	0	0	0	0	0
gene-LOC422895	6	0.2773	18	0.769348	5	0.256049	54	2.03709
gene-ENPEP	0	0	0	0	0	0	0	0
gene-ETFA	579	55.4207	348	30.8052	377	39.9843	956	74.6912
gene-FAM81A	11	0.218965	14	0.257728	1	0.0220564	19	0.308711
gene-ATAD1	161	4.81732	185	5.11922	229	7.59223	664	16.2168
gene-COL4A5	310	3.74944	92	1.02907	154	2.06385	496	4.8967
gene-LOC112532880	2	0.0453831	0	0	2	0.0502861	0	0
gene-P4HA1	280	5.80374	210	4.02551	148	3.39911	378	6.39528
gene-LBX2	8	0.868085	2	0.200703	0	0	2	0.177141
gene-VCAM1	1591	15.8228	2195	20.1882	2167	23.8795	6719	54.5424
gene-XPC	313	8.79525	255	6.62668	78	2.42858	492	11.2846
gene-TBC1D15	258	9.39724	262	8.82538	248	10.0089	502	14.9246
gene-MIR7439	0	0	0	0	0	0	0	0
gene-LOC112531966	0	0	3	0.106189	0	0	0	0
gene-LHX8	2	0.029074	0	0	0	0	2	0.0237313
gene-LOC107055272	0	0	0	0	0	0	0	0
gene-ANKRD10	617	22.3453	962	32.2201	132	5.29698	1264	37.365
gene-LOC107049516	1	0.159664	20	2.95316	10	1.76913	54	7.03748
gene-LOC107051884	14	0.847991	7	0.392114	6	0.402688	13	0.642723
gene-LRRC7	7	0.0755279	14	0.139698	3	0.0358661	8	0.0704559
gene-PA2G4	1212	42.2626	1224	39.4718	1715	66.2631	3889	110.69
gene-MIR6561	0	0	0	0	0	0	0	0
gene-SMNDC1	576	26.4606	290	12.3205	319	16.2376	574	21.5232
gene-CSAD	111	5.5831	93	4.32601	56	3.12101	258	10.5923
gene-C7H2ORF47	367	23.8308	237	14.2322	326	23.4555	553	29.31
gene-NCOR1	435	4.83431	565	5.80692	248	3.05387	1049	9.51565
gene-MIR6658	0	0	0	0	0	0	0	0
gene-LOC100859822	0	0	2	0.0932783	0	0	0	0
gene-IL17A	0	0	2	0.236848	0	0	4	0.418085
gene-XPR1	278	7.05969	233	5.47203	166	4.67093	448	9.28617
gene-SEMA3D	508	15.1328	435	11.9838	89	2.93764	524	12.741
gene-PCDH20	2	0.0405809	0	0	0	0	6	0.0993712
gene-LOC107052242	0	0	4	0.0231462	0	0	11	0.0561796
gene-LOC101748992	7	0.203492	0	0	3	0.0966328	0	0
gene-TANK	227	6.71838	120	3.28452	166	5.44378	169	4.08266
gene-LAMP5	95	5.34159	138	7.17593	25	1.55755	123	5.64508
gene-CAPNS2	14	1.17157	41	3.17303	11	1.01997	55	3.75681
gene-LOC107052595	52	1.33353	55	1.30441	33	0.93771	235	4.91911
gene-CYGB	179	37.9476	31	6.07777	21	4.93292	15	2.59561
gene-LOC107054072	0	0	4	0.0549337	0	0	1	0.0121212
gene-AKR1B10L2	260	20.0165	105	7.47575	79	6.73899	106	6.66097
gene-LRFN5	103	2.29537	51	1.05108	33	0.81486	35	0.63665
gene-NAGPA	134	2.48705	180	3.08962	76	1.56296	527	7.98378
gene-LOC112532173	0	0	0	0	0	0	1	0.0300167
gene-LOC112531919	1	0.0150689	0	0	3	0.0500908	1	0.0122999
gene-CYP2D6	165	6.72206	141	5.31238	39	1.7605	198	6.58417
gene-LOC107056665	0	0	0	0	0	0	0	0
gene-TPH1	35	1.04697	10	0.276642	14	0.464033	24	0.585997
gene-DYNLT1	217	9.11629	184	7.14871	307	14.2906	522	17.8997
gene-TNNT3	39	3.20048	52	3.94644	9	0.818365	77	5.15773
gene-LOC107053622	0	0	0	0	0	0	0	0
gene-DDX24	171	5.43925	137	4.0301	111	3.91219	304	7.89286
gene-LOC112532725	75	1.49372	56	1.03145	17	0.375155	27	0.438924
gene-LOC112530006	0	0	0	0	0	0	0	0
gene-CHRM5	0	0	0	0	0	0	0	0
gene-DONSON	49	1.85375	71	2.48408	49	2.05403	184	5.68187
gene-GUCY2C	4	0.111361	5	0.128734	24	0.74035	6	0.136345
gene-WDR90	290	5.02328	259	4.14897	85	1.63141	421	5.95235
gene-ATP23	197	2.99778	168	2.36426	108	1.82101	298	3.70141
gene-LOC107054681	0	0	0	0	1	0.122794	0	0
gene-ACTN1	3192	99.4059	2118	60.9996	719	24.8103	2288	58.1598
gene-PELI1	372	11.1394	320	8.86181	195	6.47007	397	9.70351
gene-LOC107052531	1	0.0395436	0	0	0	0	0	0
gene-CHRNA1	15	0.619697	5	0.191034	0	0	3	0.101164
gene-BIRC5	130	15.2952	139	15.1244	251	32.722	222	21.3198
gene-ISM1	200	1.22033	79	0.445784	2	0.0135217	8	0.0398431
gene-NINL	139	3.35495	154	3.43751	96	2.56742	576	11.3478
gene-LOC107051702	37	0.293393	47	0.344665	17	0.149366	136	0.880247
gene-LOC107051885	0	0	2	0.59478	0	0	0	0
gene-NOL10	223	7.32743	206	6.25988	157	5.71611	348	9.33348
gene-LOC107053688	0	0	0	0	0	0	0	0
gene-LOC112531712	0	0	0	0	0	0	0	0
gene-CGN	47	1.33445	78	2.0481	9	0.28314	59	1.36733
gene-ZFC3H1	298	4.92844	506	7.73919	189	3.46345	843	11.3799
gene-ORMDL2	132	15.4828	95	10.3051	64	8.31781	256	24.5094
gene-LOC107049565	0	0	1	0.0467009	2	0.111907	4	0.164874
gene-BUD13	239	10.9354	317	13.4137	193	9.78473	686	25.62
gene-SMAD1	622	7.28672	264	2.8602	221	2.86872	425	4.06395
gene-LOC107049557	0	0	0	0	0	0	0	0
gene-FIGNL1	62	2.81766	93	3.90869	35	1.76246	214	7.93831
gene-CPNE1	491	20.8182	337	13.2143	173	8.12758	583	20.1766
gene-HCN1	0	0	0	0	0	0	3	0.0762585
gene-STON2	138	2.18598	156	2.2853	149	2.61521	272	3.51685
gene-C1orf210	13	0.77714	9	0.497566	11	0.728623	16	0.780717
gene-LOC112530595	0	0	0	0	0	0	0	0
gene-LOC112532562	5	0.0868711	11	0.176746	1	0.0192513	17	0.241086
gene-EMILIN2	226	3.5745	110	1.60898	67	1.17418	262	3.3824
gene-SEPT11	1192	22.9265	580	10.3167	370	7.88529	738	11.5861
gene-OR14A16L14	0	0	0	0	0	0	0	0
gene-LOC101751325	40	1.01827	54	1.2713	66	1.86166	133	2.76357
gene-SMYD5	123	5.41156	105	4.27227	56	2.72998	159	5.70995
gene-LOC112531834	5	0.0430825	0	0	0	0	4	0.0281325
gene-PEX12	32	2.22154	35	2.24711	47	3.6154	100	5.66659
gene-CLASP2	1329	14.2295	1315	13.021	503	5.96744	2532	22.1283
gene-OLFM1	85	3.10587	37	1.25031	9	0.364385	130	3.87726
gene-LOC101751046	0	0	0	0	0	0	0	0
gene-PKP4	1128	28.3744	605	14.0742	98	2.73148	589	12.0935
gene-LOC107056412	910	19.6929	726	14.5297	922	22.1082	3506	61.9297
gene-ESPN	23	0.557133	7	0.156813	4	0.107361	15	0.296579
gene-MIR122B	0	0	0	0	0	0	0	0
gene-GHRH	3	0.055206	6	0.10211	0	0	14	0.210286
gene-LOC112532580	0	0	0	0	0	0	0	0
gene-ACER2	48	1.40717	30	0.813349	4	0.129932	40	0.957153
gene-LOC107056128	11	0.771137	141	9.14133	77	5.98113	424	24.2618
gene-LOC101751112	32	1.0819	23	0.719147	3	0.112386	28	0.772705
gene-LOC107053873	0	0	0	0	0	0	0	0
gene-TTF2	105	1.88642	120	1.9938	62	1.23423	289	4.23804
gene-LOC112532987	0	0	1	0.0857949	0	0	2	0.151446
gene-LOC101749231	13	0.483033	8	0.2749	0	0	4	0.121314
gene-COL17A1	4	0.0812626	6	0.112729	2	0.045021	2	0.0331649
gene-CIRBP	3537	80.5794	4446	93.672	1964	49.5775	7531	140.042
gene-LOC112531868	4	0.0973045	1	0.022497	0	0	1	0.0198559
gene-FABP4	2011	485.689	2	0.446713	3	0.802827	6	1.18281
gene-LOC112532219	10	0.0768778	17	0.120865	0	0	12	0.0753008
gene-KHDRBS1	649	11.1624	747	11.8818	603	11.4917	1638	22.9955
gene-LOC107053326	0	0	0	0	0	0	0	0
gene-RNASEH2B	336	8.94948	311	7.66074	271	7.99801	642	13.9576
gene-MYH13	0	0	0	0	2	0.0423245	0	0
gene-WSB1	3102	157.269	3996	187.361	881	49.4915	10514	435.097
gene-TMEM132B	226	3.41142	144	2.01021	10	0.167256	31	0.381949
gene-HOXA5	327	19.8276	151	8.46743	26	1.74683	82	4.0584
gene-HNRNPLL	312	15.0452	126	5.6191	77	4.11423	210	8.26573
gene-ORC3	132	6.14776	161	6.93459	184	9.49543	569	21.6308
gene-INAFM2	164	21.2622	95	11.3904	32	4.59693	176	18.6249
gene-TMEM269	116	8.21753	85	5.5687	76	5.96556	149	8.61564
gene-HELT	6	0.470461	0	0	2	0.173762	0	0
gene-ASB10	0	0	0	0	0	0	0	0
gene-MIR200B	0	0	0	0	0	0	0	0
gene-MIR6710	0	0	0	0	0	0	0	0
gene-LOC107049052	1	0.0426841	1	0.0394746	0	0	0	0
gene-SPTB	38	0.570891	16	0.222301	33	0.549336	62	0.76029
gene-PAPPA2	6	0.0911697	0	0	0	0	0	0
gene-PABPC4	89	4.22413	79	3.46758	51	2.68208	230	8.91031
gene-C2H18ORF21	107	5.40805	137	6.40367	120	6.72035	388	16.0069
gene-PDZD11	299	14.7476	162	7.38952	135	7.37798	261	10.5077
gene-RPL34	3395	687.886	2285	428.168	2649	594.72	4733	782.763
gene-LOC107049860	0	0	0	0	0	0	0	0
gene-LOC112533454	39	0.416908	52	0.51408	25	0.296121	106	0.92491
gene-LOC112531640	0	0	0	0	1	1.11269	1	0.819667
gene-NPAT	136	2.71333	152	2.80453	144	3.18332	354	5.76481
gene-LOC107055265	0	0	0	0	0	0	0	0
gene-MMAB	70	2.75378	74	2.69225	47	2.04873	103	3.3074
gene-B3GNT4	50	2.58068	63	3.00715	58	3.317	274	11.5433
gene-TGFB1	840	53.1576	979	57.2955	802	56.236	2242	115.808
gene-HUC	12	1.62766	11	1.37983	2	0.300584	5	0.553567
gene-PAQR7	44	3.21857	41	2.77361	6	0.486313	70	4.17952
gene-KLHL10	3	0.175761	4	0.216727	13	0.843913	33	1.57809
gene-LOC112531705	0	0	0	0	0	0	0	0
gene-REV1	182	3.26109	187	3.09874	136	2.70013	505	7.38586
gene-TMEM183A	374	30.0879	225	16.74	293	26.1181	523	34.3431
gene-LOC107049969	0	0	0	0	0	0	0	0
gene-LOC112532423	0	0	0	0	0	0	0	0
gene-SPTY2D1	265	5.22419	194	3.53693	372	8.12587	712	11.457
gene-HPS3	396	4.45276	442	4.5963	101	1.25837	714	6.55315
gene-LOC101747501	3	0.325841	0	0	5	0.601739	0	0
gene-OARD1	235	13.5121	224	11.9111	105	6.68955	367	17.2241
gene-RPRML	1	0.228957	2	0.423484	8	2.02955	12	2.24261
gene-LOC101751426	0	0	0	0	0	0	1	0.143316
gene-OSBP2	111	2.74334	158	3.61131	53	1.4514	341	6.87905
gene-LOC112531945	18	0.66109	2	0.0679313	7	0.284866	15	0.449673
gene-LOC112532098	0	0	0	0	0	0	0	0
gene-LOC107051894	0	0	0	0	0	0	0	0
gene-LOC101748064	5	0.116577	28	0.603744	6	0.155006	11	0.209341
gene-USP43	108	3.00309	53	1.36292	0	0	60	1.3618
gene-TXLNG	258	5.77317	399	8.25694	182	4.51253	834	15.2327
gene-RNF24	57	2.90013	32	1.50572	31	1.74766	132	5.48194
gene-LOC107049387	0	0	1	0.0457128	0	0	0	0
gene-OTC	0	0	0	0	0	0	0	0
gene-CTSV	789	64.6092	595	45.0595	450	40.8305	871	58.2175
gene-LOC107051407	3	0.196137	5	0.302316	0	0	4	0.21346
gene-CBX8	132	4.22809	129	3.82131	24	0.851796	153	4.00018
gene-MAP3K3	719	5.25306	486	3.28376	141	1.14145	515	3.0712
gene-NPFFR2	0	0	0	0	0	0	0	0
gene-PHKG1	400	34.2238	353	27.9316	283	26.8293	752	52.5175
gene-LOC112530329	0	0	0	0	0	0	0	0
gene-LOC107052027	21	0.547371	27	0.650846	29	0.837557	119	2.53179
gene-MAP1LC3B	1281	71.4655	840	43.339	610	37.7078	1275	58.0598
gene-LOC101749936	21	0.581391	6	0.153622	2	0.0613526	5	0.112989
gene-SRGN	563	117.398	1176	226.784	1934	446.851	4045	688.476
gene-LOC112532321	0	0	0	0	0	0	0	0
gene-LOC112532668	0	0	0	0	0	0	0	0
gene-LOC112531157	0	0	1	0.0126473	0	0	5	0.055813
gene-LOC107053291	1	0.130089	5	0.601539	0	0	3	0.318553
gene-CCDC58	79	10.2654	65	7.81113	51	7.34299	77	8.1669
gene-CXXC5	159	8.25493	82	3.93715	35	2.01344	91	3.85634
gene-DDO	15	0.21551	25	0.332175	0	0	10	0.117272
gene-LOC101752122	1	0.0564491	0	0	0	0	0	0
gene-OR14A16L9	0	0	0	0	0	0	0	0
gene-LOC107055344	0	0	0	0	0	0	0	0
gene-CRELD1	433	24.6124	230	12.0905	45	2.83421	313	14.522
gene-ACOT13	265	29.1981	135	13.7561	101	12.3306	215	19.3359
gene-PITX2	9	0.516187	6	0.318249	18	1.14391	26	1.21718
gene-ITGA7	354	8.92632	204	4.75719	26	0.726434	153	3.14904
gene-LOC107053912	0	0	0	0	0	0	0	0
gene-NEK2	75	5.31635	98	6.42436	250	19.6357	501	28.9873
gene-LOC107050291	4	0.429161	11	1.09145	4	0.475526	35	3.06511
gene-LOC101748407	7	0.313395	2	0.0828087	0	0	3	0.109631
gene-MIR6552	0	0	0	0	0	0	0	0
gene-LOC112533062	0	0	0	0	0	0	0	0
gene-LOC112533395	0	0	0	0	0	0	0	0
gene-TRADD	203	3.29915	249	3.74246	140	2.52109	613	8.13174
gene-PLS3	1220	37.7368	561	16.048	210	7.19746	450	11.3615
gene-WDR17	2	0.043029	0	0	0	0	3	0.052683
gene-BTN3A2	0	0	0	0	0	0	0	0
gene-LOC112533168	0	0	1	0.0855868	2	0.205087	1	0.0755393
gene-LOC112531884	0	0	0	0	0	0	6	0.412244
gene-LOC100859665	150	5.83877	87	3.13185	0	0	9	0.28595
gene-ABCA1	91	1.47307	110	1.64675	171	3.06713	100	1.3213
[truncated: 21,748 more rows]
