# Supplementary material for: Transcriptomic and Translatomic Analyses Reveal Insights into the Signaling Pathways of the Innate Immune Response in the Spleens of SPF Chickens Infected with Avian Reovirus
Source: Viruses. 2023 Nov 29;15(12):2346. doi: 10.3390/v15122346 (PMC10747248; doi:10.3390/v15122346)
Supplement: Supplementary file 1 [file viruses-15-02346-s001.zip › Supplemental Table 3.xlsx]

## Sheet: RC_RPKM
geneID	RIBO_CON1_RC	RIBO_CON1_RPKM	RIBO_CON2_RC	RIBO_CON2_RPKM	RIBO_ARV1_RC	RIBO_ARV1_RPKM	RIBO_ARV2_RC	RIBO_ARV2_RPKM
gene-MYF5	0	0	0	0	0	0	0	0
gene-PCDHAC2	9	0.482816	4	0.214585	0	0	0	0
gene-KL	0	0	0	0	0	0	0	0
gene-EIF3A	2518	77.7748	3433	106.037	3137	96.8941	2360	72.8945
gene-MCOLN3	31	0.284347	42	0.385244	22	0.201794	29	0.266002
gene-LOC107053905	2	0.0683541	3	0.102531	0	0	0	0
gene-TMEM246	29	0.916643	26	0.821818	16	0.505734	11	0.347692
gene-LOC112531887	0	0	6	0.083156	0	0	0	0
gene-LOC112530833	0	0	0	0	0	0	0	0
gene-LOC107050050	0	0	0	0	0	0	0	0
gene-LOC396365	0	0	0	0	0	0	0	0
gene-LOC101748799	0	0	0	0	0	0	0	0
gene-MB	0	0	0	0	0	0	0	0
gene-HMCES	98	12.0104	163	19.9765	33	4.04432	53	6.49543
gene-LOC771798	8	0.963448	2	0.240862	4	0.481724	0	0
gene-ABCC5	109	1.71655	80	1.25985	60	0.944888	33	0.519688
gene-LOC107054641	0	0	0	0	0	0	0	0
gene-SLC2A4RG	12	0.642676	22	1.17824	14	0.749788	14	0.749788
gene-SULT1E1	197	28.312	247	35.4978	223	32.0486	174	25.0066
gene-ZADH2	105	5.35939	134	6.83961	69	3.52189	68	3.47084
gene-ARHGAP8	56	3.02245	23	1.24136	32	1.72711	23	1.24136
gene-GPD2	177	5.65282	216	6.89836	163	5.20571	157	5.01409
gene-CWC27	129	11.4278	170	15.0599	135	11.9593	76	6.73266
gene-WDR34	52	4.98813	36	3.45332	64	6.13924	55	5.27591
gene-ASZ1	0	0	0	0	0	0	0	0
gene-LOC107052984	82	1.33584	84	1.36842	16	0.260652	27	0.439849
gene-OGFOD2	30	2.93592	46	4.50175	64	6.2633	43	4.20815
gene-LEAP2	2	1.38365	0	0	0	0	0	0
gene-LOC112530806	0	0	0	0	0	0	0	0
gene-LOC107054270	1	0.0127554	4	0.0510215	0	0	6	0.0765322
gene-LRIG3	66	1.17339	69	1.22672	10	0.177786	25	0.444465
gene-ZMIZ1	365	4.16415	483	5.51036	78	0.889873	86	0.981142
gene-CTDSPL	279	7.9706	315	8.99907	130	3.7139	117	3.34251
gene-BUB3	578	61.1326	697	73.7187	727	76.8917	432	45.6908
gene-LOC107053444	2	0.0363581	0	0	0	0	2	0.0363581
gene-APOD	4	0.654967	12	1.9649	0	0	0	0
gene-LOC112532782	0	0	0	0	0	0	0	0
gene-ALMS1	242	3.54975	254	3.72577	206	3.02169	155	2.2736
gene-KAT14	38	1.40804	74	2.74196	138	5.11339	85	3.14955
gene-LOC112533037	0	0	0	0	0	0	0	0
gene-LOC112532878	0	0	0	0	0	0	1	0.0290938
gene-PIP4K2B	81	2.42321	60	1.79497	65	1.94455	38	1.13681
gene-LOC112533381	0	0	0	0	2	0.0316679	0	0
gene-SLC22A16	21	0.302729	24	0.345976	2	0.0288313	8	0.115325
gene-ELOVL3	0	0	0	0	0	0	0	0
gene-LOC777408	0	0	2	0.252667	0	0	0	0
gene-BPNT1	133	12.2225	191	17.5527	94	8.63849	86	7.9033
gene-LOC112530254	0	0	1	0.0167694	0	0	0	0
gene-TSTD2	104	2.19789	112	2.36696	146	3.0855	64	1.35255
gene-ACTL9	0	0	0	0	0	0	0	0
gene-THAP1	36	1.52323	36	1.52323	50	2.11559	35	1.48092
gene-COQ2	86	5.95745	159	11.0144	144	9.97526	132	9.14399
gene-ITGAD	334	4.75605	529	7.53279	113	1.60908	186	2.64858
gene-ZCCHC4	0	0	10	0.57861	6	0.347166	0	0
gene-VDAC2	1643	130.179	2345	185.8	2407	190.713	1901	150.621
gene-DNAJA3	143	6.92939	182	8.81922	200	9.69145	192	9.30379
gene-CKAP4	878	21.5969	905	22.261	2637	64.8644	1188	29.2222
gene-LOC112532797	0	0	0	0	0	0	2	0.0800862
gene-SYT1	107	3.56768	78	2.60074	50	1.66714	29	0.966941
gene-SERINC5	253	4.93319	332	6.47359	121	2.35935	75	1.46241
gene-GET4	214	14.9149	268	18.6784	310	21.6056	194	13.5209
gene-LOC112532407	4	0.181244	0	0	0	0	0	0
gene-NCMAP	0	0	0	0	2	0.108568	5	0.27142
gene-ANAPC7	282	13.4931	406	19.4262	311	14.8807	271	12.9668
gene-LOC107054575	0	0	0	0	0	0	0	0
gene-RNF215	36	2.00671	44	2.45264	67	3.73471	25	1.39355
gene-LSM8	120	18.637	167	25.9364	188	29.1979	210	32.6147
gene-LOC769646	53	1.65851	31	0.970075	8	0.250342	11	0.34422
gene-LOC769512	68	2.01207	64	1.89372	37	1.09481	11	0.325483
gene-LOC107050199	9	0.702642	2	0.156143	1	0.0780713	5	0.390357
gene-NFKB1	485	16.9012	391	13.6255	383	13.3467	359	12.5104
gene-LOC101751461	0	0	0	0	0	0	0	0
gene-ALAS1	285	21.627	445	33.7684	430	32.6302	385	29.2154
gene-CAB39L	29	1.39932	11	0.530777	16	0.772039	6	0.289514
gene-NR2C2	138	1.85484	159	2.1371	71	0.954302	78	1.04839
gene-SLC4A7	469	5.07322	869	9.40007	538	5.81961	360	3.89416
gene-LOC112531699	0	0	0	0	0	0	0	0
gene-SERPINB10B	340	24.2247	742	52.8669	864	61.5593	1079	76.8779
gene-LOC107050378	0	0	2	0.463223	0	0	0	0
gene-ENPP3	156	5.0122	74	2.37758	125	4.01618	158	5.07646
gene-HPGDS	45	7.99949	6	1.0666	11	1.95543	9	1.5999
gene-NHLRC1	26	1.37952	52	2.75904	4	0.212234	7	0.371409
gene-LOC107055464	0	0	0	0	0	0	0	0
gene-IMMP2L	54	1.35498	47	1.17933	19	0.476751	8	0.200737
gene-LCK	175	7.23225	208	8.59604	85	3.51281	109	4.50466
gene-LOC107054301	0	0	0	0	0	0	0	0
gene-GLP1R	7	0.760492	4	0.434567	0	0	0	0
gene-PSMA7	1753	310.244	2090	369.886	4062	718.888	2909	514.832
gene-CCBL1	32	1.41153	58	2.5584	52	2.29374	57	2.51429
gene-OTUB1	200	24.5865	266	32.7	231	28.3974	199	24.4635
gene-FYN	654	15.4109	654	15.4109	336	7.91755	275	6.48014
gene-NR2E3	0	0	0	0	0	0	0	0
gene-RAD54L2	100	2.19612	127	2.78908	84	1.84474	70	1.53729
gene-LOC112530211	5	0.720523	20	2.88209	21	3.0262	11	1.58515
gene-LOC107054457	0	0	0	0	0	0	1	0.0516022
gene-LOC427933	0	0	0	0	0	0	0	0
gene-CCDC134	121	10.4076	157	13.504	94	8.08521	110	9.46142
gene-FAM89A	33	2.29096	26	1.805	4	0.277692	13	0.9025
gene-RGS10	93	1.42689	104	1.59566	60	0.920576	109	1.67238
gene-EFNA2	2	0.480638	0	0	0	0	0	0
gene-LOC107051198	0	0	0	0	0	0	0	0
gene-LOC112531237	0	0	0	0	0	0	0	0
gene-ADIPOR2	525	20.4637	628	24.4785	554	21.5941	605	23.582
gene-BDKRB2	9	0.424154	0	0	6	0.28277	3	0.141385
gene-GLDC	19	0.780372	66	2.71077	12	0.492867	0	0
gene-UNG	331	55.1018	305	50.7736	166	27.6342	196	32.6283
gene-PCDH15	245	3.23266	567	7.48129	9	0.118751	65	0.857644
gene-ABHD12B	78	10.0446	36	4.63596	43	5.5374	53	6.82517
gene-GALNT9	16	0.411092	10	0.256932	18	0.462478	14	0.359705
gene-RASSF2	183	11.5732	279	17.6445	122	7.7155	170	10.7511
gene-ACSF3	27	1.64944	28	1.71053	30	1.83271	20	1.2218
gene-ADGRG4	0	0	0	0	0	0	0	0
gene-AFG3L2	545	25.7152	771	36.3788	762	35.9542	547	25.8096
gene-SARDH	33	1.11497	52	1.75692	5	0.168934	12	0.405443
gene-LOC107051735	0	0	0	0	0	0	0	0
gene-LOC107053646	0	0	0	0	0	0	0	0
gene-MIR6639	0	0	0	0	0	0	0	0
gene-SLC22A5	108	2.07423	92	1.76694	47	0.902676	94	1.80535
gene-DLGAP3	0	0	2	0.0567514	0	0	0	0
gene-LOC112531747	0	0	0	0	0	0	0	0
gene-PHKA2	66	1.61476	126	3.08272	42	1.02757	38	0.929708
gene-LOC112532718	0	0	0	0	0	0	0	0
gene-ABRACL	207	44.7647	338	73.094	290	62.7138	351	75.9053
gene-LOC112532302	0	0	0	0	5	0.182977	2	0.0731907
gene-DDX31	104	6.17401	142	8.4299	107	6.35211	107	6.35211
gene-LOC112530473	41	3.85429	54	5.07638	22	2.06816	14	1.3161
gene-EFCAB11	0	0	7	0.0707312	0	0	19	0.191985
gene-MTG2	20	2.21193	30	3.3179	26	2.87551	16	1.76954
gene-CYP7B1	123	3.01255	145	3.55138	17	0.416368	29	0.710275
gene-NAT8B	30	5.81134	52	10.073	32	6.19877	35	6.7799
gene-VTCN1L	101	6.33975	141	8.85055	49	3.07572	18	1.12986
gene-LOC112531395	0	0	0	0	0	0	0	0
gene-LOC107055082	8	1.55914	6	1.16936	2	0.389785	1	0.194893
gene-SYCE3	2	0.293502	0	0	1	0.146751	0	0
gene-TTI1	102	3.24912	106	3.37653	82	2.61204	74	2.3572
gene-TMEM207	0	0	0	0	0	0	0	0
gene-LOC100858158	0	0	0	0	0	0	0	0
gene-FCER1G	123	71.4795	293	170.272	138	80.1966	151	87.7513
gene-TNFSF13B	59	2.38344	100	4.03974	76	3.0702	51	2.06027
gene-IFITM3	1351	294.954	539	117.676	4149	905.82	3179	694.047
gene-SGCG	129	4.20558	55	1.79308	4	0.130406	9	0.293412
gene-CXorf21	35	2.60159	26	1.93261	88	6.54114	47	3.49356
gene-LOC112531275	0	0	0	0	2	0.194537	0	0
gene-RPL11	6	1.59812	5	1.33177	5	1.33177	10	2.66353
gene-ZNF335	104	3.26917	96	3.01769	60	1.88606	53	1.66602
gene-KCNK16	0	0	0	0	0	0	0	0
gene-GINM1	594	52.2733	759	66.7937	536	47.1692	565	49.7212
gene-LOC112531152	0	0	0	0	0	0	0	0
gene-C33H11orf95	0	0	0	0	0	0	0	0
gene-LARGE2	36	0.795414	53	1.17103	11	0.243043	12	0.265138
gene-LOC107053632	0	0	0	0	0	0	0	0
gene-PHTF2	66	1.82896	33	0.914478	76	2.10607	52	1.441
gene-OASL	328	32.2178	161	15.8142	8779	862.317	2308	226.703
gene-LOC112530890	0	0	0	0	0	0	0	0
gene-PCGF1	25	4.03158	28	4.51537	27	4.35411	19	3.064
gene-GJA4	174	11.6009	152	10.1341	67	4.467	59	3.93363
gene-TMBIM1	362	42.8851	399	47.2683	234	27.7213	179	21.2056
gene-LOC112531400	0	0	0	0	0	0	0	0
gene-CP	123	4.73431	73	2.8098	99	3.81055	85	3.27168
gene-CZH9orf72	289	11.6985	354	14.3296	98	3.96696	103	4.16936
gene-OLFR1019L1	0	0	0	0	0	0	0	0
gene-LOC107053519	13	0.127426	14	0.137228	4	0.039208	6	0.0588121
gene-TBXA2R	15	1.37769	34	3.12276	10	0.91846	9	0.826614
gene-LOC112530952	0	0	0	0	0	0	0	0
gene-EGFL6	12	1.45394	9	1.09045	0	0	0	0
gene-LOC107052014	0	0	4	0.0721011	0	0	4	0.0721011
gene-LOC112533407	13	0.141205	3	0.0325859	0	0	0	0
gene-TAF5L	81	4.12911	83	4.23107	80	4.07814	52	2.65079
gene-PRKD1	192	4.99901	256	6.66534	99	2.57761	73	1.90066
gene-LOC112531310	0	0	0	0	0	0	0	0
gene-LOC107053449	0	0	0	0	0	0	0	0
gene-AP3B1	1130	19.8295	1284	22.532	877	15.3898	478	8.38807
gene-VPS41	246	13.6648	348	19.3308	178	9.88757	207	11.4985
gene-LOC107049082	2	0.0850516	9	0.382732	0	0	0	0
gene-RREB1	296	4.85322	344	5.64023	238	3.90225	219	3.59073
gene-NAT10	272	4.42792	364	5.92559	713	11.607	507	8.25351
gene-PPP6R2	786	25.4173	903	29.2008	808	26.1287	623	20.1463
gene-LOC396480	0	0	0	0	0	0	0	0
gene-ANXA6	7283	476.232	9100	595.045	2171	141.961	2498	163.343
gene-LOC101747844	21	0.328028	24	0.374889	8	0.124963	12	0.187444
gene-UVS.2L	0	0	0	0	0	0	0	0
gene-LOC101749506	1	0.0114029	0	0	0	0	6	0.0684175
gene-LOC107052629	0	0	0	0	0	0	0	0
gene-LOC112533067	0	0	0	0	0	0	0	0
gene-TMEM39A	134	11.9303	171	15.2244	174	15.4915	136	12.1083
gene-MIR223	46	73.5135	62	99.0834	35	55.9342	38	60.7286
gene-H2AFX	330	59.6583	378	68.3359	438	79.1829	367	66.3473
gene-PIRT	0	0	0	0	0	0	0	0
gene-FAM136A	12	3.9953	27	8.98942	13	4.32824	12	3.9953
gene-ACPP	9	0.293113	0	0	8	0.260545	2	0.0651363
gene-SLC44A5	98	1.1596	88	1.04127	7	0.0828287	57	0.674462
gene-MIR6670	0	0	0	0	0	0	0	0
gene-HS6ST2	41	4.04962	66	6.51891	20	1.97543	20	1.97543
gene-LOC100859657	0	0	0	0	0	0	0	0
gene-COL15A1	382	5.75655	62	0.934309	5	0.0753475	17	0.256181
gene-LOC107053927	0	0	3	0.161263	0	0	0	0
gene-MIR101-1	7	14.1606	0	0	1	2.02294	4	8.09175
gene-GTF3C5	98	2.93123	132	3.94819	108	3.23034	94	2.81159
gene-MIA2	246	6.55776	258	6.87765	259	6.9043	229	6.10458
gene-SLC35F1	29	0.690076	38	0.904237	3	0.0713871	1	0.0237957
gene-VSNL1	12	0.230998	14	0.269497	0	0	8	0.153999
gene-LOC101749846	0	0	0	0	0	0	0	0
gene-MARC1	198	7.76319	340	13.3307	104	4.07764	100	3.9208
gene-STAG1	285	7.02768	380	9.37024	153	3.77276	145	3.57549
gene-CNNM4	98	4.74881	123	5.96024	80	3.87658	71	3.44046
gene-LOC112532654	0	0	10	3.76915	8	3.01532	3	1.13075
gene-GLS	383	7.20433	422	7.93793	322	6.0569	168	3.16012
gene-LOC101751955	11	0.752217	6	0.4103	11	0.752217	8	0.547067
gene-MRPL28	0	0	0	0	0	0	0	0
gene-PDZRN4	8	0.125663	14	0.21991	8	0.125663	2	0.0314158
gene-CLDN4	0	0	0	0	0	0	0	0
gene-MPP1	298	17.7304	441	26.2387	272	16.1835	337	20.0509
gene-IQCC	9	1.31472	19	2.77553	4	0.584322	5	0.730402
gene-LOC101751456	0	0	0	0	2	0.150766	1	0.075383
gene-LOC101751070	0	0	0	0	0	0	0	0
gene-TM9SF3	762	38.4154	1002	50.5147	949	47.8428	790	39.827
gene-LOC101751866	0	0	4	0.15874	0	0	1	0.0396851
gene-ALPI	0	0	0	0	0	0	0	0
gene-FAM167A	139	5.46198	145	5.69775	21	0.825191	8	0.314358
gene-AQP10	0	0	0	0	0	0	0	0
gene-LOC112530566	0	0	0	0	0	0	0	0
gene-NSL1	98	7.03259	137	9.83127	37	2.65516	61	4.37743
gene-LOC112531690	0	0	0	0	0	0	0	0
gene-CFAP44	7	0.147409	0	0	0	0	2	0.0421167
gene-USP51	78	1.47921	69	1.30854	43	0.815464	79	1.49818
gene-LOC426897	0	0	0	0	0	0	0	0
gene-LOC101751437	0	0	2	0.0143265	0	0	0	0
gene-LOC107050223	28	10.5786	164	61.9602	221	83.4952	132	49.8704
gene-AKAP1	214	7.84039	186	6.81454	231	8.46322	141	5.16586
gene-CG-16	74	3.04325	44	1.8095	22	0.904751	19	0.781376
gene-UBE2D3	494	33.199	648	43.5484	681	45.7662	641	43.078
gene-LOC107054839	0	0	0	0	0	0	0	0
gene-RAB36	6	0.18717	0	0	1	0.031195	0	0
gene-TEC	37	1.44115	33	1.28535	25	0.973751	35	1.36325
gene-LOC107051846	57	0.573344	26	0.261525	12	0.120704	8	0.0804693
gene-LOC112530686	0	0	0	0	0	0	0	0
gene-P3H3	101	2.0675	74	1.51481	27	0.552699	27	0.552699
gene-LOC101748504	0	0	0	0	0	0	0	0
gene-MOV10L1	2	0.0387141	13	0.251642	0	0	0	0
gene-DLG1	506	13.7362	455	12.3517	342	9.28413	263	7.13955
gene-XPO5	585	17.91	744	22.7778	663	20.298	608	18.6141
gene-KLHL42	43	1.77753	76	3.14167	20	0.826756	24	0.992108
gene-HYOU1	2156	83.5082	2086	80.7968	3076	119.142	1863	72.1594
gene-DNAJC10	473	20.4798	650	28.1435	712	30.828	682	29.5291
gene-SIVA1	80	16.7562	129	27.0193	45	9.42535	67	14.0333
gene-ZNF207	421	7.64468	429	7.78995	241	4.37617	252	4.57591
gene-LOC107051812	2	0.146616	0	0	0	0	0	0
gene-IBSP	0	0	0	0	0	0	0	0
gene-GIMAP7L6	185	22.364	347	41.9476	557	67.3338	427	51.6185
gene-TRIT1	64	5.39734	80	6.74668	33	2.78301	42	3.54201
gene-ALC	0	0	0	0	0	0	0	0
gene-PKNOX1	103	1.20476	106	1.23985	50	0.584835	45	0.526351
gene-CCDC153	0	0	0	0	0	0	0	0
gene-LOC112533041	0	0	0	0	0	0	0	0
gene-SLC7A5	489	19.9256	583	23.7558	926	37.7323	703	28.6455
gene-MELTF	3	0.136553	0	0	2	0.091035	2	0.091035
gene-LOC107054697	0	0	0	0	2	0.128621	2	0.128621
gene-GJC2	31	0.750291	38	0.919712	11	0.266232	6	0.145218
gene-EFCAB3	0	0	0	0	0	0	0	0
gene-NKX1-2	0	0	0	0	0	0	0	0
gene-IRAK2	287	7.52272	444	11.6379	450	11.7952	453	11.8738
gene-LOC112530270	0	0	0	0	0	0	0	0
gene-TMCO4	31	1.39948	45	2.03151	44	1.98636	46	2.07665
gene-LOC107056301	0	0	0	0	0	0	0	0
gene-LOC107053372	10	0.0853469	1	0.00853469	0	0	2	0.0170694
gene-LOC101749220	0	0	0	0	0	0	0	0
gene-HMGCS2	3	0.214417	0	0	0	0	0	0
gene-VPS13C	293	2.81434	462	4.43762	161	1.54644	321	3.08328
gene-LOC107054028	0	0	0	0	0	0	0	0
gene-LACAAT2L	0	0	0	0	0	0	0	0
gene-GREB1L	287	5.0608	358	6.31278	96	1.69281	68	1.19907
gene-HMGB1	3893	232.579	4604	275.056	3726	222.602	3774	225.469
gene-LOC112532472	0	0	0	0	0	0	0	0
gene-BAG4	57	4.39637	63	4.85915	61	4.70489	51	3.9336
gene-LOC101748093	0	0	0	0	0	0	0	0
gene-LOC112531426	0	0	0	0	0	0	0	0
gene-LOC101751121	0	0	0	0	0	0	0	0
gene-LOC107050626	17	1.97299	22	2.55328	14	1.62481	11	1.27664
gene-GAB3	215	5.45737	249	6.32039	118	2.99521	93	2.36063
gene-LOC112532777	0	0	0	0	0	0	0	0
gene-LOC112532883	0	0	0	0	0	0	0	0
gene-LCOR	76	0.749504	87	0.857985	72	0.710056	85	0.838261
gene-LOC101751432	85	1.36605	69	1.10891	3	0.0482136	2	0.0321424
gene-LOC112531635	1171	2254.7	1387	2670.59	1095	2108.36	1282	2468.42
gene-SPSB3	121	8.27439	220	15.0443	39	2.66695	40	2.73534
gene-LOC101749285	0	0	0	0	0	0	0	0
gene-LOC112531559	0	0	4	0.115242	0	0	0	0
gene-BFSP2	0	0	0	0	0	0	0	0
gene-LOC107052308	0	0	0	0	0	0	0	0
gene-LOC112532706	0	0	0	0	0	0	0	0
gene-CLIP1	511	10.2981	556	11.205	453	9.12923	332	6.69074
gene-LOC112530643	0	0	0	0	0	0	0	0
gene-LOC107055060	0	0	0	0	0	0	0	0
gene-ESCO2	94	5.32329	139	7.87167	231	13.0817	155	8.77777
gene-DERL1	753	35.5505	882	41.6408	806	38.0527	670	31.6319
gene-LOC112532631	0	0	0	0	0	0	0	0
gene-PDE7A	64	1.4353	68	1.52501	57	1.27832	52	1.16618
gene-LOC107054792	5	0.446902	0	0	3	0.268141	2	0.178761
gene-ADRA2C	0	0	0	0	0	0	0	0
gene-PLA2G10L	0	0	2	0.253268	0	0	0	0
gene-LOC112532912	6	0.644403	2	0.214801	2	0.214801	1	0.107401
gene-KCNQ2	0	0	2	0.0249142	2	0.0249142	0	0
gene-DDTNFR23	47	3.99318	67	5.6924	17	1.44434	26	2.20899
gene-TMEM130	6	0.457041	11	0.837908	0	0	6	0.457041
gene-EARS2	29	2.31843	42	3.35773	62	4.95665	44	3.51762
gene-PTPN5	9	0.107658	13	0.155506	0	0	0	0
gene-OR52R1L3	2	0.0724278	0	0	0	0	0	0
gene-LRRC46	0	0	0	0	4	0.391696	2	0.195848
gene-TNPO3	330	16.8815	418	21.3833	328	16.7792	259	13.2495
gene-ATMIN	59	0.882443	73	1.09184	110	1.64523	73	1.09184
gene-MAGOH	339	83.7346	409	101.025	354	87.4396	282	69.6553
gene-PER2	193	4.32227	163	3.65041	24	0.537484	31	0.69425
gene-LOC107053206	0	0	0	0	0	0	0	0
gene-LOC107052701	0	0	0	0	0	0	0	0
gene-HINTW	3	0.131388	6	0.262777	1	0.0437961	1445	63.2854
gene-MTFP1	10	1.66471	14	2.33059	16	2.66353	17	2.83
gene-LOC107053727	0	0	0	0	0	0	0	0
gene-SCYL3	75	3.89279	134	6.95512	112	5.81323	89	4.61944
gene-EDYM2	0	0	0	0	0	0	0	0
gene-LOC112530847	0	0	0	0	0	0	0	0
gene-TDRD9	0	0	0	0	0	0	0	0
gene-LOC772017	0	0	4	0.20601	0	0	0	0
gene-LOC112532396	2	0.0414773	0	0	6	0.124432	0	0
gene-BOLL	0	0	0	0	0	0	0	0
gene-PACRG	2	0.0533329	8	0.213332	0	0	2	0.0533329
gene-MIR6568	0	0	0	0	0	0	0	0
gene-ITGA2	1289	30.0419	2146	50.0155	267	6.22281	254	5.91983
gene-LOC107053789	2	0.0351235	5	0.0878088	0	0	0	0
gene-LOC107050937	0	0	2	0.394597	0	0	0	0
gene-FBXO47	0	0	0	0	0	0	0	0
gene-SCARA3	0	0	4	0.581134	0	0	0	0
gene-LOC107053264	0	0	0	0	0	0	0	0
gene-A4GNT	0	0	0	0	0	0	0	0
gene-HOXD11	0	0	0	0	0	0	0	0
gene-ELMOD1	6	0.279473	4	0.186315	2	0.0931577	0	0
gene-LOC107055427	0	0	0	0	0	0	0	0
gene-GNA12	109	2.13815	77	1.51044	28	0.549249	20	0.392321
gene-WNT9B	0	0	0	0	0	0	0	0
gene-DENND5B	121	2.43634	123	2.47661	299	6.02038	172	3.46323
gene-PBK	296	34.2537	445	51.4963	351	40.6184	303	35.0637
gene-MIR365-1	3	5.64042	0	0	0	0	8	15.0411
gene-LOC107053581	2	0.0318129	0	0	0	0	0	0
gene-LOC101747271	0	0	0	0	0	0	0	0
gene-MAP3K8	49	2.11129	66	2.84378	50	2.15438	68	2.92996
gene-B3GALT5	8	0.162866	6	0.122149	4	0.0814329	0	0
gene-RNF114	263	16.6063	350	22.0996	157	9.91327	167	10.5447
gene-LOC101749962	0	0	0	0	0	0	1	0.0501607
gene-LOC112532531	0	0	0	0	2	0.376915	0	0
gene-RPS23	2	0.626714	0	0	0	0	0	0
gene-LOC107053551	1	0.0715363	0	0	0	0	1	0.0715363
gene-LOC112532921	4	1.61835	5	2.02294	0	0	8	3.2367
gene-BEST4	0	0	0	0	2	0.124319	2	0.124319
gene-ANO10	155	5.59162	206	7.43144	73	2.63347	95	3.42712
gene-FBXL4	119	1.4583	116	1.42153	70	0.857821	64	0.784293
gene-CYP8B1	12	0.400448	20	0.667413	17	0.567301	25	0.834266
gene-SLC40A1	1880	60.7085	2954	95.3899	573	18.5032	308	9.94587
gene-LOC112530168	0	0	0	0	0	0	0	0
gene-SOX7	17	1.02444	31	1.86809	7	0.421827	6	0.361566
gene-LOC776940	0	0	0	0	0	0	0	0
gene-LOC112533088	36	44.9471	110	137.338	27	33.7103	14	17.4794
gene-PGAP3	58	4.91468	82	6.94835	44	3.72838	49	4.15206
gene-CYP27C1	4	0.117078	0	0	0	0	1	0.0292696
gene-LOC107050789	33	5.34868	29	4.70035	13	2.10705	9	1.45873
gene-DHX33	57	3.9554	84	5.82901	103	7.14747	77	5.34326
gene-FHL1	380	7.10275	221	4.13081	37	0.691584	91	1.70092
gene-GALNT18	39	1.34702	15	0.518085	0	0	5	0.172695
gene-CENPP	44	3.19189	81	5.87597	92	6.67395	62	4.49766
gene-CELA3B	6	0.755017	7	0.880853	0	0	0	0
gene-RICTOR	266	4.31573	279	4.52665	195	3.16379	191	3.09889
gene-NCOA5	160	4.73254	193	5.70863	112	3.31278	88	2.6029
gene-MEGF10	251	5.24899	257	5.37447	1	0.0209123	42	0.878318
gene-LOC112530601	0	0	0	0	0	0	0	0
gene-KCTD2	88	3.41927	64	2.48674	74	2.87529	89	3.45812
gene-PLCH2	0	0	2	0.02775	2	0.02775	0	0
gene-MC1R	0	0	0	0	0	0	0	0
gene-RILP	61	5.83395	49	4.68629	14	1.33894	33	3.15607
gene-DST	677	2.69982	493	1.96605	243	0.969065	240	0.957101
gene-DNAJC5	117	12.3013	207	21.7639	88	9.25227	126	13.2476
gene-ANKRD34C	8	0.236234	1	0.0295292	6	0.177175	0	0
gene-OSBP	164	7.88246	190	9.13211	144	6.92118	108	5.19089
gene-CTNNAL1	226	9.1275	283	11.4296	50	2.01936	54	2.18091
gene-MADPRT1	34	6.09832	1	0.179362	40	7.1745	47	8.43004
gene-LOC112531937	0	0	0	0	0	0	0	0
gene-SAMD14	4	0.36014	2	0.18007	0	0	0	0
gene-TRPM3	15	0.280339	9	0.168203	11	0.205582	7	0.130825
gene-LOC112530906	0	0	0	0	0	0	0	0
gene-FUS	1140	130.505	1703	194.957	2773	317.449	2433	278.526
gene-ESYT2	477	12.9095	583	15.7782	283	7.65907	288	7.79439
gene-AFP	0	0	0	0	0	0	0	0
gene-FAM20CL	0	0	0	0	0	0	1	0.052192
gene-LOC112532651	15	0.977643	22	1.43388	2	0.130352	12	0.782114
gene-LOC107050177	253	38.3609	371	56.2526	193	29.2635	210	31.8411
gene-TPCN1	149	3.34063	190	4.25986	31	0.69503	94	2.10751
gene-TREM2	27	6.47886	6	1.43975	2	0.479916	21	5.03912
gene-LOC112532998	1	0.0194229	0	0	0	0	0	0
gene-FGD5	183	3.22124	202	3.55568	43	0.756902	51	0.897721
gene-LOC112530936	0	0	0	0	0	0	0	0
gene-TAF15	313	26.4382	482	40.7132	452	38.1792	382	32.2665
gene-MIR6583	0	0	0	0	0	0	0	0
gene-GAD2	0	0	2	0.073174	1	0.036587	0	0
gene-GTPBP3	0	0	8	0.60765	7	0.531694	2	0.151913
gene-PDE8A	79	0.657354	161	1.33967	38	0.316196	43	0.3578
gene-KLHL9	170	6.01329	200	7.07446	213	7.5343	154	5.44733
gene-MED12L	7	0.114023	30	0.488672	10	0.162891	17	0.276914
gene-LOC112531769	0	0	0	0	0	0	0	0
gene-LOC107051148	0	0	0	0	0	0	0	0
gene-LOC101751673	0	0	0	0	0	0	0	0
gene-LOC112532144	0	0	0	0	0	0	0	0
gene-LOC112532463	0	0	0	0	2	4.20558	0	0
gene-LOC112532322	0	0	1	0.0536462	0	0	0	0
gene-BEND2	62	1.17134	43	0.812379	23	0.434528	15	0.283388
gene-LGR6	16	0.398969	69	1.72055	8	0.199484	8	0.199484
gene-LOC100858860	0	0	0	0	0	0	0	0
gene-MYNN	140	3.97401	102	2.89535	68	1.93023	49	1.3909
gene-LOC107052520	0	0	0	0	0	0	0	0
gene-LOC107049250	0	0	0	0	0	0	0	0
gene-FBXW4	31	2.48205	35	2.80231	26	2.08172	24	1.92159
gene-LOC112532088	8	0.2726	0	0	0	0	0	0
gene-LOC112530303	0	0	0	0	0	0	0	0
gene-GIMD1	0	0	0	0	0	0	0	0
gene-FKBP11	54	13.0164	57	13.7395	215	51.8244	157	37.8439
gene-LOC112529938	6	0.733082	3	0.366541	0	0	0	0
gene-URI1	80	5.67968	133	9.44247	80	5.67968	60	4.25976
gene-FAM184A	47	1.37592	58	1.69795	35	1.02462	25	0.731874
gene-UBXN6	105	11.7262	121	13.5131	99	11.0562	72	8.04085
gene-UBE2J1	198	21.0811	220	23.4235	289	30.7699	251	26.7241
gene-LOC107049162	3	0.430373	4	0.573831	0	0	0	0
gene-LOC107052966	1	0.149078	0	0	0	0	0	0
gene-C28H19ORF44	35	2.17643	42	2.61171	18	1.11931	14	0.870571
gene-SNX2	672	52.3616	904	70.4388	691	53.8421	325	25.3237
gene-SETD5	218	5.47697	361	9.06966	148	3.71831	128	3.21584
gene-SPOUT1	64	6.62004	60	6.20629	68	7.0338	103	10.6541
gene-DCTN5	151	15.2732	192	19.4202	237	23.9718	228	23.0615
gene-LOC112532151	3	0.0355982	0	0	4	0.0474642	0	0
gene-LOC416530	67	3.08304	125	5.75194	192	8.83498	121	5.56788
gene-PEBP4	7	1.0819	0	0	0	0	2	0.309114
gene-LYN	1402	75.0859	2317	124.09	1274	68.2307	1581	84.6725
gene-LOC101748818	0	0	0	0	0	0	0	0
gene-ZKSCAN7L	38	1.85657	26	1.27029	8	0.390858	5	0.244286
gene-LOC107049467	2	0.0266909	2	0.0266909	0	0	0	0
gene-LOC107053746	0	0	0	0	0	0	2	0.198401
gene-FGFR2	73	2.11576	100	2.89829	11	0.318812	7	0.202881
gene-LOC101747627	0	0	0	0	0	0	0	0
gene-LOC100857928	7	0.870571	5	0.621837	10	1.24367	12	1.49241
gene-DAB2IP	167	2.20021	142	1.87084	55	0.724622	39	0.513823
gene-LOC107052056	0	0	0	0	0	0	0	0
gene-PSMC3IP	23	0.76164	15	0.496722	25	0.82787	25	0.82787
gene-PWWP2B	72	4.79636	89	5.92883	88	5.86222	53	3.53065
gene-MED18	169	8.26192	342	16.7194	179	8.75079	91	4.44873
gene-SPIRE1L	0	0	0	0	0	0	0	0
gene-PPP4R3B	639	19.0985	593	17.7237	324	9.68376	328	9.80332
gene-LRRCC1	28	1.00987	51	1.83941	68	2.45254	74	2.66894
gene-TGOLN2	396	19.1195	540	26.072	336	16.2226	391	18.8781
gene-IDE	296	8.23544	400	11.129	495	13.7721	283	7.87375
gene-CRK	188	7.00178	270	10.0558	171	6.36864	99	3.68711
gene-BAMBI	338	41.2654	440	53.7183	255	31.1322	129	15.7492
gene-SLC27A6	15	0.382692	17	0.433717	0	0	0	0
gene-CMSS1	0	0	0	0	0	0	0	0
gene-RGMB	19	0.576939	26	0.789495	15	0.455478	2	0.0607304
gene-LOC112530757	0	0	0	0	0	0	0	0
gene-GRIA1	14	0.198085	19	0.268829	0	0	6	0.0848935
gene-LOC112532844	385	521.42	189	255.97	72	97.5124	67	90.7407
gene-TEX14	798	17.5371	938	20.6138	1160	25.4926	689	15.1417
gene-WFDC1	264	12.5529	66	3.13823	85	4.04166	84	3.99411
gene-LOC107052658	0	0	0	0	0	0	0	0
gene-BICD1	22	0.381703	22	0.381703	0	0	6	0.104101
gene-BDP1L	294	4.97509	332	5.61813	176	2.97828	164	2.77522
gene-LOC112533269	1	0.102707	0	0	0	0	0	0
gene-LOC107049458	0	0	0	0	0	0	0	0
gene-SARM1	0	0	11	0.44147	10	0.401336	18	0.722405
gene-OR14J1L52	0	0	0	0	0	0	0	0
gene-MLLT10	76	1.33587	88	1.54679	68	1.19525	40	0.703088
gene-ZBTB2	164	7.59466	191	8.845	141	6.52955	110	5.09398
gene-LOC112531500	0	0	0	0	0	0	0	0
gene-ADPGK	373	17.4707	551	25.8079	749	35.0818	609	28.5245
gene-PSAP	44443	1817.43	50306	2057.19	28795	1177.53	44729	1829.13
gene-LOC107054812	0	0	0	0	0	0	0	0
gene-C2CD2L	101	1.66145	147	2.41815	119	1.95755	90	1.4805
gene-AFF2	174	2.06531	203	2.40952	168	1.99409	107	1.27004
gene-SLC34A1	0	0	0	0	0	0	0	0
gene-TMEM8A	95	2.64635	197	5.4877	80	2.22851	47	1.30925
gene-LOC693258	0	0	2	0.443922	0	0	0	0
gene-LOC112531269	0	0	0	0	0	0	0	0
gene-LOC107055293	7	0.236209	5	0.16872	0	0	2	0.0674882
gene-P2RX2	0	0	0	0	0	0	0	0
gene-LOC107053242	2	0.0276971	0	0	0	0	0	0
gene-LOC112530383	15	0.815367	17	0.924083	0	0	11	0.597936
gene-LOC107054105	1	0.0295074	0	0	0	0	0	0
gene-LOC107053538	0	0	0	0	0	0	0	0
gene-LOC112530676	0	0	0	0	0	0	0	0
gene-POFUT1	121	7.66135	165	10.4473	74	4.68545	83	5.25531
gene-ZNF385B	11	0.429707	21	0.82035	5	0.195321	13	0.507836
gene-LOC107052717	0	0	0	0	0	0	0	0
gene-LOC101747497	2	0.0331388	0	0	2	0.0331388	0	0
gene-LOC107055012	10	0.317465	19	0.603184	10	0.317465	2	0.063493
gene-ATL1	179	9.73999	200	10.8827	51	2.77508	89	4.84279
gene-LOC112531463	0	0	0	0	0	0	0	0
gene-TRHR	0	0	0	0	0	0	0	0
gene-GPX3	1744	271.649	2212	344.546	230	35.8253	266	41.4327
gene-LOC107055322	0	0	0	0	0	0	0	0
gene-LOC768772	21	7.00637	4	1.33455	0	0	2	0.667273
gene-MIR6577	0	0	0	0	0	0	0	0
gene-AIFM2	61	6.35912	54	5.62938	75	7.81859	90	9.38231
gene-LOC107054924	0	0	0	0	0	0	0	0
gene-EDPE	0	0	0	0	0	0	0	0
gene-LRP11	10	0.506054	0	0	5	0.253027	10	0.506054
gene-NEMF	287	13.0635	287	13.0635	421	19.1629	251	11.4249
gene-CGGBP1	83	2.39257	180	5.1887	89	2.56552	83	2.39257
gene-LOC107053480	0	0	0	0	1	0.0358002	0	0
gene-ABCB9	4	0.154857	4	0.154857	2	0.0774283	3	0.116142
gene-DNM1	101	2.07468	80	1.64331	22	0.45191	34	0.698407
gene-MEAF6	72	2.43884	91	3.08243	44	1.4904	53	1.79526
gene-LOC112533232	29	46.3455	1	1.59812	22	35.1586	30	47.9436
gene-TOR4A	209	7.78027	229	8.52479	295	10.9817	238	8.85983
gene-HTRA3	1408	82.9091	1008	59.3554	140	8.2438	169	9.95145
gene-MAB21L1	0	0	0	0	0	0	0	0
gene-C6	6	0.228629	3	0.114315	0	0	2	0.0762098
gene-GOLPH3	230	7.89958	328	11.2655	212	7.28135	117	4.01848
gene-UBE2O	318	8.25271	453	11.7562	614	15.9345	330	8.56414
gene-GINS1	82	12.8225	61	9.53868	99	15.4808	85	13.2916
gene-NECTIN3	144	3.09189	148	3.17777	38	0.815915	37	0.794444
gene-PIGB	21	1.64512	28	2.1935	17	1.33177	28	2.1935
gene-CASP9	93	8.26154	139	12.3479	50	4.44169	82	7.28437
gene-STMN4	0	0	0	0	0	0	0	0
gene-LOC112531578	2	0.0961275	1	0.0480638	2	0.0961275	0	0
gene-PCDHGC3	494	22.6339	544	24.9248	159	7.28501	216	9.89661
gene-ILK	982	80.5623	1228	100.744	708	58.0836	610	50.0438
gene-LOC112533563	2	0.160534	2	0.160534	0	0	0	0
gene-LOC112533043	0	0	0	0	0	0	0	0
gene-SLC2A9L	0	0	0	0	0	0	0	0
gene-NCF1	86	8.15174	146	13.839	90	8.53089	203	19.2419
gene-LOC112530184	0	0	0	0	0	0	0	0
gene-UTP18	171	13.6231	260	20.7134	291	23.1831	268	21.3508
gene-ABCB1LA	0	0	0	0	0	0	0	0
gene-LOC112531930	0	0	0	0	0	0	0	0
gene-LOC107057518	0	0	0	0	0	0	0	0
gene-MEI1	2	0.0712016	2	0.0712016	4	0.142403	6	0.213605
gene-EPB41L4A	3	0.0794689	2	0.0529793	0	0	4	0.105959
gene-CHIR-AB1	19	4.62166	38	9.24331	123	29.9191	54	13.1352
gene-CHIR-B2	1	0.0851876	44	3.74826	26	2.21488	8	0.681501
gene-MIR6558	0	0	0	0	0	0	0	0
gene-LOC112532997	53	5.56873	77	8.09042	6	0.630422	28	2.94197
gene-L3HYPDH	1	0.115555	6	0.693327	7	0.808882	6	0.693327
gene-SLC6A12	0	0	0	0	0	0	0	0
gene-VSIG10	22	1.48411	14	0.944436	10	0.674597	21	1.41665
gene-PARD3B	142	2.81904	169	3.35506	59	1.17129	53	1.05218
gene-LOC431317	0	0	0	0	0	0	0	0
gene-LOC112533270	6	2.89689	8	3.86253	0	0	0	0
gene-ACAT1	475	48.5673	736	75.2538	592	60.5302	375	38.3426
gene-MHCDMA	303	52.9213	666	116.322	168	29.3425	248	43.3152
gene-INVS	71	2.17494	68	2.08304	30	0.918988	46	1.40911
gene-LOC112531989	25	28.9514	102	118.122	181	209.608	127	147.073
gene-NATD1	82	4.02722	142	6.97397	30	1.47337	43	2.11184
gene-MIR1700	0	0	0	0	0	0	0	0
gene-CRYZ	45	3.00524	47	3.13881	38	2.53776	15	1.00175
gene-LOC107053980	0	0	0	0	0	0	0	0
gene-LOC107049333	24	11.2808	30	14.1011	35	16.4512	25	11.7509
gene-ZNF7L	18	0.500455	24	0.667273	22	0.611667	25	0.695076
gene-LHFPL2	199	4.36309	199	4.36309	50	1.09625	79	1.73208
gene-PCDHA11	82	4.37695	55	2.93576	2	0.106755	8	0.427019
gene-LOC112533517	0	0	0	0	0	0	4	0.86619
gene-MRPL12	0	0	0	0	0	0	4	0.726418
gene-LOC107052998	0	0	0	0	0	0	0	0
gene-RHOF	72	1.01405	148	2.08444	69	0.971801	57	0.802792
gene-LOC107053120	0	0	0	0	0	0	0	0
gene-GCHFR	12	1.81433	60	9.07164	47	7.10611	82	12.3979
gene-PTGDR	60	6.47012	39	4.20558	6	0.647012	20	2.15671
gene-LOC101749502	3	0.114206	0	0	0	0	0	0
gene-LOC107052339	0	0	0	0	0	0	0	0
gene-LOC101750371	0	0	0	0	0	0	0	0
gene-WDFY3	787	8.47007	869	9.35259	382	4.11127	463	4.98303
gene-LOC107054560	0	0	0	0	0	0	0	0
gene-RABGAP1	372	9.96314	523	14.0073	203	5.43687	142	3.80313
gene-LOC107052979	0	0	4	0.0841448	0	0	0	0
gene-LOC107049776	0	0	0	0	0	0	0	0
gene-LOC107055463	0	0	0	0	0	0	0	0
gene-HSP90AA1	29621	2164.51	20979	1533.01	20232	1478.43	11126	813.017
gene-LOC112530711	0	0	0	0	0	0	0	0
gene-LOC107054908	0	0	0	0	2	0.253268	0	0
gene-LOC107052568	89	5.68931	61	3.89941	6	0.383549	68	4.34689
gene-MIR1675	0	0	0	0	0	0	2	3.19624
gene-CFDP1	88	3.54422	105	4.2289	63	2.53734	65	2.61789
gene-LOC107054152	2	0.0764468	0	0	0	0	0	0
gene-PRSS55	0	0	0	0	2	0.105278	0	0
gene-KIAA1468	137	3.99895	207	6.04221	137	3.99895	150	4.37841
gene-LOC112530899	0	0	0	0	0	0	2	1.36591
gene-MAP7	4	0.151409	2	0.0757044	4	0.151409	0	0
gene-LOC107052635	0	0	0	0	10	0.976249	0	0
gene-TLR2B	291	21.1484	437	31.7589	130	9.44773	319	23.1833
gene-TRH	0	0	2	0.0632168	0	0	0	0
gene-LOC112533212	0	0	0	0	0	0	0	0
gene-LOC107051968	0	0	0	0	0	0	0	0
gene-GSG1	0	0	2	0.140618	0	0	0	0
gene-LOC107055852	0	0	0	0	0	0	0	0
gene-MIR6630	0	0	0	0	0	0	0	0
gene-AGFG1	200	11.4438	268	15.3346	280	16.0213	204	11.6726
gene-UTP11	132	19.7891	255	38.2289	307	46.0247	195	29.2339
gene-RBPMS	10	0.742276	11	0.816503	0	0	5	0.371138
gene-LOC107051774	0	0	0	0	2	0.0813914	0	0
gene-SEC22B	285	17.7361	303	18.8563	444	27.631	331	20.5988
gene-LOC112530731	0	0	0	0	0	0	0	0
gene-DDRGK1	169	12.9723	218	16.7334	456	35.002	328	25.1769
gene-LOC101747799	0	0	4	0.197482	1	0.0493704	0	0
gene-MORC3	410	11.5683	501	14.1359	296	8.35176	336	9.48037
gene-LOC100857840	2	0.139027	0	0	0	0	0	0
gene-GOLM1	64	2.43176	81	3.07769	17	0.645935	18	0.683931
gene-MIR489	0	0	0	0	0	0	0	0
gene-ANKRD46	495	24.4459	477	23.557	342	16.8899	356	17.5813
gene-RALGAPB	321	6.06307	369	6.9697	248	4.68424	127	2.39879
gene-CHM	247	10.1136	357	14.6177	323	13.2255	307	12.5704
gene-LOC101751708	8	0.530276	7	0.463992	4	0.265138	0	0
gene-NUDT7	21	1.02537	43	2.09958	34	1.66013	36	1.75779
gene-LOC107052786	4	0.0815055	0	0	0	0	0	0
gene-LOC421506	14	0.50053	7	0.250265	19	0.67929	12	0.429025
gene-RGR	0	0	0	0	0	0	0	0
gene-ANGPTL3	2	0.206475	0	0	1	0.103238	0	0
gene-LOC101751477	0	0	0	0	0	0	0	0
gene-BTBD7	139	2.84028	139	2.84028	73	1.49166	51	1.04212
gene-MRNIP	25	1.43768	67	3.85297	46	2.64532	68	3.91048
gene-NT5DC1	203	11.7885	296	17.1891	379	22.009	256	14.8662
gene-ASB1	14	0.402115	22	0.631895	6	0.172335	8	0.22978
gene-LYRM9	9	0.150861	14	0.234673	3	0.050287	4	0.0670493
gene-LOC112530502	0	0	0	0	0	0	0	0
gene-FZD5	18	0.720054	26	1.04008	0	0	0	0
gene-CCDC173	43	1.21155	28	0.788917	28	0.788917	24	0.676214
gene-UBAP2	74	4.56253	111	6.8438	86	5.3024	145	8.9401
gene-CZH9orf24	0	0	0	0	0	0	0	0
gene-MHCIA7	0	0	0	0	0	0	0	0
gene-AP4B1	118	3.86906	219	7.18072	149	4.88551	118	3.86906
gene-LOC101747340	0	0	0	0	0	0	0	0
gene-URM1	84	5.46143	98	6.37167	168	10.9229	131	8.51724
gene-LOC107054123	0	0	6	0.453582	2	0.151194	0	0
gene-SFMBT1	102	1.89456	85	1.5788	52	0.965856	31	0.575799
gene-SMARCB1	357	36.4788	443	45.2664	456	46.5948	348	35.5592
gene-PLPP3	154	9.5614	177	10.9894	39	2.42139	48	2.98018
gene-LOC107052215	2	0.250097	0	0	0	0	0	0
gene-LOC101748152	0	0	0	0	0	0	0	0
gene-LOC107052668	0	0	0	0	0	0	0	0
gene-LOC107052932	0	0	0	0	0	0	0	0
gene-RBM24	5	0.244735	6	0.293682	6	0.293682	2	0.097894
gene-SPRY1	72	2.70613	113	4.24712	40	1.50341	49	1.84167
gene-NT5C3B	221	15.4296	323	22.551	512	35.7465	323	22.551
gene-FAM199X	181	5.1783	208	5.95075	232	6.63738	148	4.23419
gene-ADCK2	4	0.24577	20	1.22885	19	1.16741	9	0.552983
gene-VPS33A	191	14.4527	340	25.7273	242	18.3118	247	18.6901
gene-VPS16	214	12.0507	241	13.5711	135	7.60205	198	11.1497
gene-LOC107054503	0	0	0	0	0	0	2	0.436049
gene-LOC112530018	0	0	0	0	0	0	0	0
gene-LNPK	163	5.05616	230	7.13446	632	19.6043	404	12.5318
gene-LOC112530218	0	0	0	0	0	0	0	0
gene-RAPGEF5	149	3.92419	207	5.45173	47	1.23783	56	1.47486
gene-ELF3	2	0.152711	0	0	0	0	9	0.687199
gene-AMN	6	0.627534	2	0.209178	0	0	1	0.104589
gene-LOC101749318	0	0	0	0	0	0	0	0
gene-LOC107053864	0	0	0	0	0	0	0	0
gene-LOC112532538	0	0	0	0	0	0	0	0
gene-AGL	388	9.09061	521	12.2067	296	6.9351	223	5.22476
gene-ENAH	790	20.9129	690	18.2657	362	9.5829	295	7.80927
gene-SRM130L2	1	0.054284	0	0	0	0	0	0
gene-ABCC9	964	23.0558	1329	31.7854	109	2.60693	147	3.51577
gene-PCNX2	9	0.181857	13	0.262682	13	0.262682	16	0.323302
gene-SPTBN4L	10	0.324031	6	0.194418	0	0	0	0
gene-MIR1731	0	0	0	0	0	0	0	0
gene-GJD4	0	0	0	0	2	0.0200819	0	0
gene-PDP2	201	6.40523	265	8.4447	103	3.28228	125	3.98335
gene-LHX1	0	0	0	0	0	0	2	0.112941
gene-WFIKKN1	1490	32.3752	1343	29.1812	1571	34.1352	1506	32.7229
gene-AvBD7	113	35.0655	244	75.7167	58	17.9982	15	4.65472
gene-LOC112530114	2	0.056903	0	0	0	0	0	0
gene-LOC112532384	0	0	0	0	0	0	0	0
gene-HRH3L	62	5.21492	53	4.45791	27	2.27101	15	1.26167
gene-CSNK1D	225	7.69149	270	9.22978	265	9.05886	172	5.87971
gene-TNFRSF1B	354	9.74061	558	15.3538	305	8.39233	298	8.19972
gene-ART4	2	0.108054	0	0	0	0	0	0
gene-AK3	53	3.4699	68	4.45195	49	3.20802	48	3.14255
gene-FIBCD1	0	0	0	0	1	0.0467287	0	0
gene-LOC112530570	4	0.0693027	0	0	0	0	0	0
gene-CLUAP1	64	6.27868	95	9.31991	64	6.27868	57	5.59195
gene-PITPNM1	43	1.57721	58	2.1274	63	2.3108	57	2.09072
gene-CLCA1	1	0.0501292	0	0	2	0.100258	4	0.200517
gene-MRPS35	0	0	0	0	0	0	0	0
gene-LOC107055180	0	0	0	0	0	0	0	0
gene-TRIM69	22	1.3041	41	2.43038	16	0.948439	13	0.770607
gene-SLC35A4	62	4.20379	78	5.28864	30	2.03409	39	2.64432
gene-ADD2	2	0.0769437	2	0.0769437	4	0.153887	4	0.153887
gene-LOC101751752	18	0.338346	4	0.0751879	1	0.018797	2	0.037594
gene-CCNE2	58	3.47027	89	5.32507	140	8.37652	96	5.7439
gene-SH3KBP1	545	19.9126	796	29.0833	238	8.69576	381	13.9205
gene-CACNA1S	0	0	0	0	0	0	2	0.0411356
gene-LOC112532485	10	1.69832	8	1.35866	13	2.20782	19	3.22681
gene-LOC112530266	0	0	6	1.17078	2	0.390261	0	0
gene-MROH7L2	0	0	0	0	0	0	0	0
gene-RHBDD2	27	1.3586	35	1.76115	30	1.50956	26	1.30828
gene-TAB3	65	1.50264	45	1.04029	52	1.20212	46	1.06341
gene-BABAM1	158	20.2488	197	25.247	188	24.0935	123	15.7633
gene-METTL16	215	15.2303	307	21.7475	371	26.2811	253	17.9222
gene-LOC112529919	0	0	0	0	0	0	0	0
gene-MRPL47	0	0	0	0	0	0	0	0
gene-JMJD7	9	0.430889	14	0.670272	13	0.622395	15	0.718149
gene-LOC112530084	0	0	0	0	0	0	0	0
gene-ANKRD6	25	0.761735	12	0.365633	2	0.0609388	7	0.213286
gene-KIF2C	102	4.88341	198	9.47956	466	22.3105	294	14.0757
gene-ING5	106	4.47558	145	6.12226	86	3.63113	95	4.01113
gene-CRHR1	0	0	0	0	0	0	0	0
gene-LOC112531870	0	0	0	0	0	0	0	0
gene-DHTKD1	80	3.79714	101	4.79388	77	3.65474	62	2.94278
gene-MSH6	510	18.6466	649	23.7287	629	22.9974	503	18.3906
gene-ARL14	2	0.190139	0	0	0	0	1	0.0950696
gene-LOC101748003	0	0	0	0	1	0.0222517	2	0.0445035
gene-PLCD1	202	7.60472	154	5.79766	87	3.2753	54	2.03294
gene-PARG	214	5.51787	173	4.46071	146	3.76453	140	3.60982
gene-LATS1	380	6.36568	381	6.38243	471	7.89009	312	5.22656
gene-LOC107052801	0	0	0	0	0	0	0	0
gene-ABCB5	9	0.251365	17	0.4748	0	0	2	0.0558588
gene-LOC112531875	0	0	0	0	0	0	0	0
gene-NEO1	340	7.29148	461	9.88638	95	2.03732	116	2.48768
gene-LOC112531414	0	0	0	0	0	0	0	0
gene-LOC101748294	0	0	4	0.04103	0	0	2	0.020515
gene-CELSR1	36	0.479796	28	0.373175	11	0.146604	26	0.346519
gene-LOC112533072	0	0	0	0	0	0	0	0
gene-LOC428289	0	0	0	0	0	0	0	0
gene-PAX1	0	0	0	0	0	0	0	0
gene-LOC101748658	0	0	0	0	1	0.0761735	0	0
gene-SPIA1	0	0	0	0	0	0	2	0.22227
gene-EIF4E	458	12.5482	475	13.014	1024	28.0555	637	17.4525
gene-PDK3	157	10.5555	239	16.0686	78	5.24415	81	5.44584
gene-SDHA	1906	127.93	2171	145.717	2349	157.664	2878	193.17
gene-LOC107051659	0	0	0	0	0	0	0	0
gene-SDF2	69	7.70582	85	9.49268	282	31.4933	163	18.2036
gene-EIF3L	512	42.0255	762	62.5458	873	71.6568	730	59.9192
gene-FAM124A	2	0.0614898	6	0.184469	4	0.12298	2	0.0614898
gene-LOC107050380	0	0	0	0	0	0	0	0
gene-LOC112533091	0	0	0	0	0	0	0	0
gene-UBLCP1	206	12.2338	270	16.0346	162	9.62079	203	12.0557
gene-MLEC	469	10.7922	466	10.7232	410	9.43454	469	10.7922
gene-LOC107052036	0	0	0	0	0	0	0	0
gene-C14H16orf91	25	4.44911	33	5.87282	37	6.58468	59	10.4999
gene-UBAC2	191	14.5491	275	20.9477	95	7.23648	134	10.2072
gene-LDB3	31	0.587753	19	0.360236	0	0	0	0
gene-KIF2B	0	0	0	0	0	0	0	0
gene-LOC101747958	5	0.115138	0	0	0	0	2	0.0460553
gene-LOC107053883	0	0	0	0	0	0	0	0
gene-MIR6570	0	0	0	0	0	0	0	0
gene-NUP133	492	13.8356	641	18.0256	607	17.0695	685	19.2629
gene-ADGRB3	1	0.0275633	2	0.0551266	0	0	0	0
gene-ATG13	144	4.45038	127	3.92499	108	3.33779	113	3.49231
gene-NPRL2	94	8.61372	144	13.1955	40	3.66541	70	6.41447
gene-SPR	68	6.37373	63	5.90508	68	6.37373	60	5.62388
gene-LOC112533054	0	0	0	0	0	0	0	0
gene-LOC107050393	27	1.47167	28	1.52617	20	1.09012	29	1.58068
gene-SERPINC1	4	0.35435	2	0.177175	3	0.265763	1	0.0885876
gene-LOC107053151	0	0	0	0	0	0	0	0
gene-MIR22	0	0	0	0	0	0	0	0
gene-EXOSC8	165	27.525	145	24.1887	185	30.8614	157	26.1905
gene-NENF	127	8.72951	107	7.35479	65	4.46786	79	5.43017
gene-MIR1624	0	0	0	0	0	0	0	0
gene-CCDC66	46	2.17689	51	2.41351	83	3.92786	41	1.94027
gene-LOC112530491	0	0	0	0	0	0	0	0
gene-PTBP2	99	4.75402	105	5.04214	97	4.65798	65	3.12133
gene-ZFP64	91	4.90155	67	3.60883	25	1.34658	28	1.50817
gene-HHLA2	29	1.29312	16	0.713446	24	1.07017	10	0.445904
gene-DISP3	44	0.349489	56	0.444805	10	0.0794294	19	0.150916
gene-ADH5	797	94.0695	1107	130.659	807	95.2498	591	69.7555
gene-TROJANZ	128	9.70856	213	16.1556	177	13.4251	122	9.25347
gene-LOC107052104	4	0.222812	1	0.055703	0	0	0	0
gene-PROS1	2568	96.5868	3384	127.278	753	28.3216	695	26.1401
gene-RALGPS2	116	2.08622	73	1.31288	11	0.197832	19	0.341709
gene-CARD19	43	1.25652	100	2.92214	45	1.31496	44	1.28574
gene-INPP5B	383	19.1574	467	23.3591	249	12.4548	273	13.6553
gene-CALCOCO2	556	31.1446	471	26.3833	1051	58.8722	772	43.2439
gene-GOLPH3L	12	0.243616	20	0.406026	0	0	16	0.324821
gene-LOC112530726	0	0	0	0	0	0	0	0
gene-LOC100859648	1	0.0121817	2	0.0243634	0	0	0	0
gene-DRG1	394	49.8543	507	64.1526	491	62.128	421	53.2707
gene-KSR2	0	0	2	0.0512793	0	0	0	0
gene-LOC107052373	0	0	0	0	0	0	0	0
gene-GPI	1099	86.6042	1593	125.533	1860	146.573	1295	102.05
gene-CTSB	4404	566.22	6235	801.631	13083	1682.08	8843	1136.94
gene-ARL14EP	148	7.84744	160	8.48372	109	5.77953	99	5.2493
gene-LRRIQ1	0	0	0	0	0	0	0	0
gene-LOC101748262	0	0	0	0	0	0	0	0
gene-LOC107049252	0	0	0	0	0	0	0	0
gene-LOC112531000	131	29.3212	70	15.6678	32	7.16244	11	2.46209
gene-BDKRB1	12	0.877686	10	0.731405	8	0.585124	10	0.731405
gene-RPA3	81	9.8815	152	18.5431	227	27.6926	201	24.5208
gene-LOC101747620	0	0	0	0	0	0	0	0
gene-LOC112530293	0	0	0	0	0	0	0	0
gene-UBA5	221	10.0479	276	12.5485	623	28.3251	380	17.277
gene-ATG2B	304	8.48609	346	9.65851	292	8.15111	223	6.22499
gene-MAX	136	16.7575	193	23.7808	90	11.0895	129	15.8949
gene-MYLKSML	16	1.35866	55	4.67038	18	1.52849	22	1.86815
gene-LOC107056521	0	0	0	0	0	0	0	0
gene-LOC107051942	0	0	0	0	0	0	0	0
gene-LOC101749885	2	0.070682	0	0	0	0	0	0
gene-DCSTAMP	12	0.653628	4	0.217876	4	0.217876	13	0.708097
gene-MIR1466	0	0	0	0	0	0	0	0
gene-LOC112530037	0	0	0	0	0	0	0	0
gene-GNGT2	4	0.66519	32	5.32152	2	0.332595	8	1.33038
gene-LOC107052925	0	0	0	0	0	0	0	0
gene-SULT1B	65	10.461	122	19.6345	39	6.2766	104	16.7376
gene-C1H3ORF38	92	6.74745	146	10.7079	67	4.91391	74	5.4273
gene-USP9X	1380	18.9094	1785	24.4589	1085	14.8672	1108	15.1823
gene-CISD1	291	15.5173	305	16.2638	280	14.9307	183	9.75829
gene-LOC112532094	0	0	0	0	0	0	0	0
gene-LPIN2	635	13.6969	778	16.7814	555	11.9713	555	11.9713
gene-CALD1	2091	81.6834	2325	90.8245	895	34.9625	588	22.9698
gene-HLA-F10AL4	29	3.62641	13	1.62563	212	26.5103	188	23.5091
gene-LOC112533193	0	0	0	0	0	0	0	0
gene-COL10A1	33	0.786078	23	0.547872	2	0.0476411	0	0
gene-LOC107050182	0	0	0	0	0	0	0	0
gene-PTCH1	5	0.10243	22	0.450694	13	0.266319	5	0.10243
gene-CDC42BPA	445	5.77196	516	6.69288	127	1.64728	121	1.56945
gene-GPR156	7	0.242192	17	0.58818	2	0.0691977	8	0.276791
gene-LOC107051636	40	1.71841	27	1.15993	2	0.0859204	7	0.300721
gene-FNDC3AL	487	6.19062	453	5.75842	762	9.68635	369	4.69063
gene-DIRAS2	0	0	0	0	2	0.0789195	2	0.0789195
gene-LOC112532819	0	0	0	0	0	0	0	0
gene-SETBP1	63	0.819082	58	0.754075	3	0.0390039	6	0.0780078
gene-LOC112530344	0	0	0	0	0	0	5	0.58283
gene-CBL	473	11.4238	589	14.2254	442	10.6751	408	9.85391
gene-LOC101749091	0	0	0	0	0	0	0	0
gene-CDH7	2	0.107872	8	0.431487	0	0	4	0.215743
gene-TMEM59	1710	84.3973	2218	109.47	1128	55.6726	1163	57.4
gene-GEM	92	11.2751	62	7.59842	16	1.96088	17	2.08344
gene-FAM114A2	168	10.8478	182	11.7518	222	14.3347	188	12.1393
gene-LOC107054636	0	0	0	0	5	0.513535	8	0.821655
gene-DCUN1D4	121	3.47667	93	2.67215	36	1.03438	45	1.29298
gene-NOCT	30	1.29054	79	3.39842	126	5.42027	56	2.40901
gene-LOC107051747	0	0	0	0	0	0	0	0
gene-MED1	318	6.63016	355	7.4016	293	6.10893	216	4.50351
gene-LOC112530330	0	0	0	0	0	0	0	0
gene-ATXN1L	22	0.470413	20	0.427648	16	0.342118	15	0.320736
gene-C2orf72	2	0.143587	0	0	0	0	0	0
gene-PARP8	103	2.08283	132	2.66926	52	1.05153	45	0.909976
gene-MMP2	2150	111.34	2256	116.829	144	7.4572	265	13.7233
gene-ANGPTL5	71	5.88825	6	0.497598	0	0	0	0
gene-DTX2	79	5.687	102	7.34271	79	5.687	49	3.52738
gene-LOC112530402	0	0	0	0	0	0	0	0
gene-PCTP	9	0.76956	27	2.30868	30	2.5652	19	1.62463
gene-FAM43A	14	1.03582	24	1.77569	8	0.591896	9	0.665883
gene-LOC107052415	0	0	5	0.530232	0	0	0	0
gene-DCAF6	192	9.31509	235	11.4013	166	8.05367	146	7.08335
gene-LOC107053241	0	0	0	0	0	0	0	0
gene-FAM83H	0	0	0	0	3	0.104978	2	0.0699855
gene-SGO1	111	3.45388	167	5.19638	238	7.40562	181	5.632
gene-MAP2K2	136	11.2555	302	24.9939	334	27.6423	213	17.6281
gene-ETV4	0	0	0	0	4	0.146516	0	0
gene-ATXN7L2	0	0	11	0.681898	2	0.123981	0	0
gene-CD6	24	1.225	40	2.04167	12	0.612502	19	0.969795
gene-KCTD17	0	0	0	0	0	0	2	0.125638
gene-COX5A	603	150.808	891	222.836	641	160.312	546	136.553
gene-LOC768735	21	1.33814	24	1.5293	15	0.955813	20	1.27442
gene-FAM180A	5	0.376737	1	0.0753475	0	0	0	0
gene-FAM98B	133	3.99005	156	4.68006	162	4.86006	117	3.51004
gene-TBC1D19	52	4.12009	61	4.83318	29	2.29774	25	1.98081
gene-LOC107049478	2	0.0407736	0	0	0	0	0	0
gene-LOC107054384	0	0	2	0.556836	0	0	0	0
gene-LOC112530829	0	0	0	0	0	0	0	0
gene-ACE	29	1.02105	24	0.845007	94	3.30961	78	2.74627
gene-MED6	191	24.1297	312	39.4161	224	28.2987	266	33.6047
gene-LOC107055526	0	0	0	0	0	0	0	0
gene-GID4	49	2.26848	31	1.43516	24	1.11109	16	0.740728
gene-RBBP7	156	13.92	122	10.8861	156	13.92	90	8.03075
gene-LOC107052235	0	0	0	0	0	0	0	0
gene-LOC100858504	0	0	0	0	0	0	0	0
gene-TSC2	166	3.22538	232	4.50777	161	3.12823	115	2.23445
gene-S1PR2	9	0.507161	10	0.563512	4	0.225405	0	0
gene-LOC112531540	0	0	0	0	5	0.622321	0	0
gene-CTNNB1	3144	138.53	2896	127.603	1709	75.3015	1263	55.65
gene-LOC112532484	4	0.102198	0	0	0	0	0	0
gene-BANF1	510	51.4546	682	68.8079	991	99.9834	694	70.0186
gene-COL14A1	2642	64.6392	942	23.047	134	3.27845	349	8.53864
gene-CTIF	86	2.50663	80	2.33175	23	0.670377	20	0.582936
gene-ERCC8	27	1.31915	17	0.830573	16	0.781716	10	0.488572
gene-SREK1	340	4.45013	455	5.95532	179	2.34286	150	1.96329
gene-LOC107052229	0	0	0	0	0	0	0	0
gene-LOC107054375	0	0	0	0	0	0	0	0
gene-ROR2	68	3.87423	46	2.6208	5	0.28487	18	1.02553
gene-TMPRSS3	0	0	4	0.127722	0	0	2	0.0638609
gene-RP9	35	2.36608	40	2.70409	58	3.92094	34	2.29848
gene-HIST1H2BF	199	42.688	223	47.8363	279	59.8491	308	66.0699
gene-ZBTB17	39	1.47659	58	2.19595	31	1.1737	25	0.946529
gene-C21orf140	0	0	0	0	0	0	0	0
gene-RBM46	0	0	0	0	0	0	4	0.248735
gene-LOC112530170	10	1.62081	4	0.648324	7	1.13457	4	0.648324
gene-LOC112532363	0	0	0	0	2	0.026079	0	0
gene-LOC112531475	0	0	0	0	0	0	0	0
gene-LOC107052292	0	0	0	0	2	0.0317971	0	0
gene-SMIM19	85	1.40942	58	0.961724	24	0.397955	43	0.713002
gene-MTCH1	12	0.739015	26	1.6012	7	0.431092	2	0.123169
gene-PGLS	64	3.78954	91	5.38825	57	3.37506	29	1.71714
gene-LOC112532594	116	153.208	44	58.1134	32	42.2643	20	26.4152
gene-LOC112531204	0	0	0	0	0	0	0	0
gene-LOC101747954	0	0	0	0	0	0	0	0
gene-HEY1	26	1.67748	5	0.322592	6	0.38711	7	0.451629
gene-ARHGAP26	243	7.20087	357	10.5791	163	4.83022	176	5.21545
gene-NAIF1	28	1.38152	40	1.9736	36	1.77624	31	1.52954
gene-LOC101748693	0	0	0	0	0	0	0	0
gene-NDST1	96	3.31431	156	5.38576	58	2.0024	79	2.7274
gene-TFF2	0	0	0	0	0	0	0	0
gene-SLC22A23	73	1.0704	99	1.45164	43	0.630509	49	0.718487
gene-PDIA5	200	7.3987	245	9.06341	357	13.2067	198	7.32472
gene-RSPO3	64	12.3526	26	5.01825	18	3.47417	17	3.28116
gene-OVST	0	0	0	0	0	0	0	0
gene-NFATC3	623	14.8137	752	17.8811	275	6.53895	276	6.56273
gene-RPL8	2	0.362797	0	0	7	1.26979	6	1.08839
gene-CNPPD1	218	15.3206	344	24.1756	283	19.8887	239	16.7964
gene-KLF13	142	3.3466	246	5.79763	23	0.542055	60	1.41406
gene-LOC426385	7	0.319807	15	0.6853	20	0.913733	23	1.05079
gene-DPP4	208	10.0578	237	11.46	143	6.91471	212	10.2512
gene-POLK	133	2.12933	107	1.71307	125	2.00125	51	0.816511
gene-SYNM	316	5.87148	197	3.66038	88	1.6351	29	0.538838
gene-DAGLB	129	6.34721	142	6.98685	75	3.69024	80	3.93626
gene-LOC112532265	0	0	2	0.0216988	4	0.0433977	0	0
gene-LOC112531847	0	0	0	0	0	0	0	0
gene-RAP1B	964	31.1356	1121	36.2064	933	30.1343	972	31.3939
gene-RDH8	0	0	0	0	0	0	0	0
gene-DFFB	17	1.39323	19	1.55714	14	1.14737	6	0.491729
gene-CNTLN	11	0.310589	19	0.536471	19	0.536471	6	0.169412
gene-ZRANB3	60	1.65981	94	2.60037	122	3.37495	98	2.71102
gene-SCEL	28	1.06643	0	0	0	0	2	0.0761735
gene-MMP16	318	7.60099	366	8.74831	36	0.860489	62	1.48195
gene-LOC107049719	275	43.9483	234	37.396	174	27.8073	187	29.8848
gene-LOC112532829	0	0	0	0	0	0	0	0
gene-LOC107049106	0	0	6	0.212187	1	0.0353645	0	0
gene-LOC107051823	0	0	0	0	0	0	0	0
gene-LOC112532732	0	0	0	0	0	0	0	0
gene-LOC107054421	0	0	0	0	0	0	0	0
gene-RHEB	150	15.5762	180	18.6915	185	19.2107	139	14.434
gene-LOC100858068	906	201.938	146	32.5419	2	0.44578	19	4.23491
gene-LOC112532679	0	0	0	0	0	0	0	0
gene-LOC112530875	0	0	0	0	0	0	0	0
gene-PTDSS2	31	1.03709	56	1.87345	45	1.50545	37	1.23782
gene-ZC3H13	619	17.6997	783	22.3891	628	17.957	487	13.9253
gene-LOC107049978	8	0.461884	9	0.51962	6	0.346413	2	0.115471
gene-BRD3	79	1.67598	83	1.76084	41	0.869812	46	0.975886
gene-HHEX	31	2.68956	48	4.16448	18	1.56168	32	2.77632
gene-LOC107052388	0	0	0	0	10	0.523287	0	0
gene-EDMTF3	0	0	0	0	0	0	0	0
gene-LOC112530449	88	11.2508	58	7.41528	14	1.78989	3	0.383549
gene-RSAD2	41	6.15239	14	2.10081	401	60.1733	204	30.6119
gene-TIRAP	53	3.21688	49	2.97409	13	0.789045	32	1.94226
gene-LOC101749216	0	0	0	0	0	0	0	0
gene-TSPAN7	354	29.012	469	38.4368	66	5.40902	54	4.42556
gene-LCLAT1	84	2.52098	42	1.26049	58	1.74068	31	0.930361
gene-LOC112533247	0	0	0	0	0	0	0	0
gene-LOC107057126	0	0	0	0	0	0	0	0
gene-SEPT5	213	3.75634	228	4.02087	309	5.44934	261	4.60284
gene-CLINT1	938	43.4755	1121	51.9574	543	25.1676	621	28.7828
gene-PICK1	124	6.51008	124	6.51008	148	7.7701	93	4.88256
gene-TIAM2	70	1.6919	66	1.59522	42	1.01514	51	1.23267
gene-LOC112530434	0	0	0	0	0	0	0	0
gene-PUS7L	39	1.40123	26	0.934153	32	1.14973	17	0.610792
gene-IL17RC	15	1.05603	23	1.61924	5	0.352009	8	0.563214
gene-TMEM260	85	3.09996	104	3.79289	34	1.23998	98	3.57407
gene-ADH1L	0	0	0	0	0	0	0	0
gene-LOC107049937	9	0.895027	6	0.596684	0	0	2	0.198895
gene-ATP6V1H	389	22.6721	461	26.8685	711	41.4392	586	34.1538
gene-CHCHD3	238	25.0727	261	27.4957	256	26.9689	290	30.5507
gene-MRS2	79	5.43719	92	6.33191	50	3.44126	63	4.33598
gene-LOC112530614	0	0	0	0	0	0	0	0
gene-MYO1F	786	34.1152	1184	51.3898	407	17.6653	602	26.129
gene-MIR16-1	7	13.3177	0	0	0	0	0	0
gene-LOC112532434	0	0	0	0	0	0	0	0
gene-LOC112532810	0	0	0	0	0	0	0	0
gene-LOC107050476	160	6.36543	122	4.85364	74	2.94401	39	1.55157
gene-LOC101751474	0	0	0	0	2	0.0981948	0	0
gene-CNN1	149	20.0438	28	3.76661	7	0.941653	12	1.61426
gene-MICU1	394	30.4183	426	32.8888	347	26.7897	330	25.4773
gene-LOC101752151	0	0	0	0	0	0	0	0
gene-HTR1F	6	0.0890235	0	0	13	0.192884	7	0.103861
gene-USH1G	2	0.0695439	1	0.034772	0	0	0	0
gene-LEPR	14	0.558644	42	1.67593	0	0	8	0.319225
gene-MCMDC2	4	0.112287	0	0	0	0	0	0
gene-RAD9B	2	0.0914518	2	0.0914518	2	0.0914518	0	0
gene-LOC107053113	0	0	0	0	0	0	0	0
gene-LOC101748605	0	0	0	0	0	0	0	0
gene-MIR16-2	0	0	0	0	0	0	0	0
gene-LOC430422	8	0.147072	14	0.257376	6	0.110304	5	0.0919199
gene-RAB5C	337	29.2699	434	37.6948	186	16.1549	193	16.7629
gene-ACR	0	0	0	0	0	0	0	0
gene-NMS	4	0.44147	1	0.110367	0	0	2	0.220735
gene-LOC112533379	0	0	0	0	0	0	0	0
gene-SOHYE2L	14	0.541867	6	0.232229	4	0.154819	0	0
gene-EFHD2	43	6.08673	51	7.21914	40	5.66207	72	10.1917
gene-CALR	9865	1124.5	11690	1332.53	21009	2394.79	13374	1524.48
gene-TMA7	324	129.125	411	163.797	279	111.191	233	92.8583
gene-PLEKHD1	0	0	2	0.0146623	0	0	0	0
gene-LOC107051628	4	0.118908	8	0.237815	2	0.0594539	0	0
gene-MIR1463	0	0	0	0	0	0	0	0
gene-HMGCL	107	8.18176	127	9.71106	91	6.95832	87	6.65246
gene-PMEPA1	144	4.58973	105	3.34668	7	0.223112	30	0.956195
gene-LOC112531345	0	0	0	0	0	0	0	0
gene-SIX4	10	0.215612	6	0.129367	12	0.258735	4	0.086245
gene-LOC112532804	0	0	2	0.454011	0	0	0	0
gene-FAAP24	34	0.442008	36	0.468009	71	0.923017	49	0.637012
gene-LOC101749460	16	0.805859	13	0.654761	0	0	0	0
gene-IKZF5	36	1.11909	53	1.64755	15	0.466287	30	0.932573
gene-IQCB1	23	1.41209	30	1.84186	28	1.71907	20	1.22791
gene-LOC101748834	0	0	0	0	0	0	0	0
gene-P2RY10	178	10.7022	319	19.1798	103	6.19286	155	9.31936
gene-GATM	0	0	2	0.145284	0	0	0	0
gene-MET	22	0.486019	2	0.0441836	0	0	2	0.0441836
gene-MSH2	498	25.5248	534	27.37	632	32.3929	529	27.1137
gene-LOC107052210	0	0	0	0	0	0	0	0
gene-SPRTN	68	3.86184	70	3.97542	94	5.33842	70	3.97542
gene-PLCB4	62	1.08347	68	1.18832	10	0.174753	14	0.244655
gene-LOC101748028	0	0	0	0	0	0	0	0
gene-SASH3	182	13.4594	239	17.6747	102	7.54318	155	11.4627
gene-LSS	51	2.62071	26	1.33605	120	6.16638	85	4.36785
gene-CUL5	300	9.434	255	8.0189	196	6.16355	180	5.6604
gene-DRAXIN	3	0.227006	11	0.832354	11	0.832354	6	0.454011
gene-LOC100857698	0	0	0	0	0	0	0	0
gene-FADS6	0	0	0	0	0	0	0	0
gene-MYLK	3615	72.1339	2480	49.486	682	13.6087	666	13.2894
gene-DGKI	4	0.0466638	4	0.0466638	0	0	2	0.0233319
gene-LOC107050985	110	20.4649	144	26.7904	160	29.7671	99	18.4184
gene-AVP	0	0	0	0	0	0	0	0
gene-CASP10	13	0.289313	5	0.111274	28	0.623135	14	0.311568
gene-LOC107053125	1	0.0324689	4	0.129876	2	0.0649378	0	0
gene-CBFA2T3	41	0.887484	72	1.55851	24	0.519503	33	0.714316
gene-LOC769884	0	0	0	0	0	0	0	0
gene-GATA2	135	5.66263	124	5.20123	10	0.419454	28	1.17447
gene-LOC112531804	186	4.44586	214	5.11513	68	1.62537	45	1.07561
gene-MIR6708	0	0	0	0	0	0	0	0
gene-VIPAS39	125	7.47903	135	8.07736	86	5.14557	49	2.93178
gene-LOC107053540	0	0	0	0	0	0	0	0
gene-LOC101750669	0	0	0	0	0	0	2	0.0309833
gene-LOC101750770	0	0	0	0	0	0	0	0
gene-MXI1	77	4.06525	73	3.85407	95	5.01557	88	4.646
gene-SIN3B	274	7.51089	284	7.78501	163	4.46816	154	4.22145
gene-LOC107050205	2	0.216108	12	1.29665	2	0.216108	11	1.18859
gene-SMPDL3B	18	1.14242	18	1.14242	5	0.317339	4	0.253871
gene-LOC112531490	2	0.0779761	0	0	0	0	2	0.0779761
gene-ESM1	339	18.8243	261	14.493	41	2.27668	36	1.99904
gene-CS	630	44.5494	1022	72.269	908	64.2076	684	48.3679
gene-MIRLET7B	42	78.9659	20	37.6028	19	35.7227	33	62.0447
gene-COL13A1	48	1.09726	47	1.0744	4	0.0914387	2	0.0457193
gene-MBOAT4	0	0	0	0	0	0	0	0
gene-NIPA2	78	6.00161	53	4.07801	30	2.30831	34	2.61608
gene-CRIM1	605	24.0813	587	23.3648	92	3.66194	108	4.2988
gene-LOC112532959	0	0	0	0	0	0	0	0
gene-HECTD3L	77	4.05989	112	5.90529	86	4.53442	118	6.22165
gene-RBM11	25	2.20248	8	0.704794	0	0	7	0.616695
gene-NAA30	56	2.04793	72	2.63306	34	1.24339	43	1.57252
gene-PTRHD1	2	0.467971	12	2.80782	23	5.38166	4	0.935941
gene-BRD8	199	9.95698	257	12.859	121	6.05424	123	6.15431
gene-BAZ1A	646	6.7252	906	9.43194	1059	11.0247	724	7.53722
gene-RALY	10	0.569334	16	0.910934	3	0.1708	5	0.284667
gene-RGS20	7	0.309713	5	0.221224	6	0.265468	2	0.0884895
gene-ALOX5AP	95	12.0302	169	21.4011	119	15.0694	168	21.2745
gene-GPSM1	36	1.00265	27	0.751991	24	0.668436	28	0.779842
gene-LOC107052811	0	0	0	0	0	0	0	0
gene-LOC107049613	0	0	0	0	0	0	0	0
gene-APMAP	295	23.0198	443	34.5687	233	18.1817	242	18.884
gene-PLXNA2	27	0.311457	48	0.553701	11	0.12689	6	0.0692126
gene-POLB	104	14.5921	121	16.9774	279	39.1462	221	31.0083
gene-SYT13	0	0	0	0	0	0	0	0
gene-PI16	65	1.55041	31	0.739429	0	0	4	0.0954101
gene-TMEM150C	31	0.814697	28	0.735855	8	0.210244	19	0.49933
gene-LOC112531908	0	0	0	0	0	0	0	0
gene-LOC112533032	0	0	0	0	0	0	0	0
gene-EFHC2	4	0.252967	12	0.758901	0	0	0	0
gene-LOC101748420	1	0.0204808	7	0.143366	0	0	0	0
gene-LOC427826	0	0	2	0.0434331	0	0	0	0
gene-TMEM41B	48	2.89471	102	6.15125	102	6.15125	81	4.88482
gene-DUSP22	95	1.46348	175	2.69588	156	2.40319	116	1.78699
gene-LOC101749471	5	2.58595	4	2.06876	0	0	0	0
gene-LOC107054142	0	0	0	0	0	0	0	0
gene-LOC107051916	0	0	0	0	0	0	0	0
gene-TCF4Z	27	2.73963	51	5.17486	21	2.13083	8	0.811743
gene-NSDHL	26	2.29437	48	4.23577	77	6.79488	59	5.20646
gene-ZNF185L	17	0.586023	0	0	5	0.17236	0	0
gene-ANKFN1L	56	1.0369	29	0.536965	17	0.314773	13	0.240709
gene-MIR1728	0	0	1	1.66471	0	0	0	0
gene-SUSD3	38	4.78932	74	9.32657	43	5.41949	35	4.41121
gene-LOC416622	25	0.45598	54	0.984918	36	0.656612	32	0.583655
gene-IRAK4	97	3.16104	65	2.11823	72	2.34634	53	1.72717
gene-VPS54	48	1.64613	68	2.33202	95	3.25797	108	3.7038
gene-ERBB3	4	0.13771	8	0.275419	0	0	1	0.0344274
gene-B4GALT1	273	7.49762	343	9.42009	725	19.9113	455	12.496
gene-CD86	11	0.418356	10	0.380324	10	0.380324	16	0.608518
gene-LOC112530716	0	0	0	0	0	0	0	0
gene-LOC112532317	0	0	1	0.502553	0	0	0	0
gene-LOC100858908	0	0	0	0	0	0	0	0
gene-CHPF	73	3.37957	143	6.62025	95	4.39807	101	4.67584
gene-TMEM184B	79	3.06287	108	4.18721	49	1.89975	59	2.28746
gene-DCP1B	92	5.45757	85	5.04232	53	3.14404	55	3.26268
gene-LOC112530092	61	73.8525	63	76.2739	20	24.2139	28	33.8995
gene-LOC112533360	0	0	0	0	0	0	0	0
gene-WFIKKN2	3	0.14761	0	0	0	0	4	0.196813
gene-ATG4C	54	1.01301	54	1.01301	38	0.71286	45	0.844176
gene-LOC101747556	0	0	4	0.0289711	3	0.0217283	10	0.0724278
gene-TPP2	619	16.5176	833	22.228	543	14.4895	482	12.8618
gene-LOC101750822	8	0.416177	0	0	0	0	0	0
gene-DEPDC1B	65	3.80784	76	4.45224	88	5.15523	38	2.22612
gene-JMJD1C	417	7.50215	634	11.4061	259	4.65961	275	4.94746
gene-MINPP1	40	4.02803	71	7.14975	71	7.14975	69	6.94835
gene-DHCR24	114	4.82483	132	5.58665	269	11.3849	205	8.67623
gene-LOC112532523	4	0.426734	1	0.106684	0	0	0	0
gene-TRPC7	3	0.0709855	5	0.118309	0	0	0	0
gene-LOC431092	2	0.216694	12	1.30017	24	2.60033	12	1.30017
gene-GABRQ	0	0	0	0	0	0	0	0
gene-IFA3L	0	0	6	0.68934	0	0	0	0
gene-LAMA2	124	1.98345	92	1.47159	13	0.207943	15	0.239934
gene-PIFO	0	0	0	0	0	0	0	0
gene-LOC431322	0	0	0	0	0	0	0	0
gene-RNF170	38	1.1349	43	1.28423	38	1.1349	27	0.806377
gene-DHDH	4	0.418904	10	1.04726	5	0.52363	2	0.209452
gene-RAD51AP2	0	0	0	0	0	0	0	0
gene-DYRK1A	155	10.8739	243	17.0475	132	9.2604	126	8.83947
gene-RPL29	0	0	2	0.332595	0	0	0	0
gene-MPDZ	349	7.56058	316	6.84568	80	1.73308	99	2.14469
gene-CYP20A1	168	16.351	176	17.1297	174	16.935	172	16.7404
gene-PSMD1	1063	52.7578	1355	67.2501	1901	94.3486	1354	67.2004
gene-GPN3	120	13.767	136	15.6026	141	16.1762	98	11.2431
gene-ATP11A	238	3.9147	206	3.38836	179	2.94425	120	1.9738
gene-LOC112532502	5	0.709015	0	0	0	0	0	0
gene-LOC107053091	0	0	0	0	0	0	0	0
gene-BSG	3022	227.593	3806	286.637	1775	133.679	1659	124.943
gene-LOC107054401	0	0	0	0	0	0	0	0
gene-LOC112530633	3	1.75618	2	1.17078	2	1.17078	0	0
gene-KRT14	60	6.02306	3	0.301153	0	0	0	0
gene-CD1C	79	8.19815	120	12.4529	13	1.34906	15	1.55661
gene-CCLI7	59	12.3577	205	42.9377	389	81.4769	249	52.1536
gene-ANGPTRL1	0	0	0	0	0	0	0	0
gene-CCZ1	130	11.4529	196	17.2674	115	10.1314	93	8.19323
gene-LOC101751884	2	0.0363788	4	0.0727576	0	0	2	0.0363788
gene-LOC112532204	0	0	0	0	0	0	0	0
gene-LOC112533195	0	0	0	0	0	0	0	0
gene-RCHY1	86	4.59199	155	8.27626	172	9.18398	120	6.40743
gene-LOC101749196	0	0	0	0	0	0	0	0
gene-PRIMA1	0	0	3	0.529179	2	0.352786	0	0
gene-MBTPS1	173	6.60475	286	10.9188	86	3.28328	87	3.32146
gene-AEBP1	822	33.6748	556	22.7776	147	6.02214	126	5.16183
gene-LOC112532629	0	0	0	0	0	0	0	0
gene-LOC101750153	0	0	0	0	0	0	0	0
gene-LOC112533224	0	0	0	0	0	0	0	0
gene-HIF1A	825	13.5004	984	16.1023	1503	24.5953	908	14.8586
gene-LOC107054953	0	0	0	0	2	0.0785317	0	0
gene-CBLN1	0	0	0	0	0	0	0	0
gene-VWA2	0	0	0	0	1	0.0533774	0	0
gene-LOC112530427	2	0.0394939	0	0	0	0	0	0
gene-LOC107053315	5	1.07545	11	2.36599	0	0	10	2.1509
gene-LOC101749129	0	0	0	0	0	0	0	0
gene-CA8	165	3.32648	156	3.14503	18	0.362888	38	0.766098
gene-HRH4	17	1.01677	15	0.897148	2	0.11962	6	0.358859
gene-REEP4	18	2.3236	5	0.645444	14	1.80724	7	0.903622
gene-MIR1611	0	0	0	0	0	0	0	0
gene-AGPAT3	244	4.34572	397	7.0707	277	4.93346	209	3.72236
gene-LOC107055505	0	0	2	0.0501292	0	0	0	0
gene-SUCLG2	263	13.567	405	20.8921	380	19.6025	231	11.9163
gene-NDUFA10	341	16.1278	397	18.7764	413	19.5331	422	19.9588
gene-MVB12B	159	3.41213	207	4.4422	87	1.86701	100	2.14599
gene-NHS	30	0.360668	28	0.336623	8	0.0961781	8	0.0961781
gene-CHRND	0	0	0	0	0	0	0	0
gene-LOC107050307	0	0	0	0	0	0	0	0
gene-ZFAND6	529	40.2191	755	57.4015	456	34.669	467	35.5053
gene-SCUBE3	362	9.77394	306	8.26195	111	2.99698	122	3.29398
gene-CHDB1	21	0.506421	17	0.40996	7	0.168807	88	2.12214
gene-OR14J1L107	0	0	0	0	0	0	0	0
gene-PAPD7	21	0.70328	33	1.10515	32	1.07166	14	0.468853
gene-LOC107054789	10	3.36446	7	2.35512	0	0	7	2.35512
gene-TLE2L	8	0.220089	44	1.21049	0	0	12	0.330133
gene-LOC112532124	0	0	0	0	0	0	0	0
gene-GNG2	119	8.18667	114	7.84269	64	4.40291	65	4.47171
gene-RND2	4	0.934573	7	1.6355	0	0	2	0.467287
gene-FBXO38	119	4.28228	112	4.03039	102	3.67053	71	2.55498
gene-LOC112533441	2	0.0580607	2	0.0580607	0	0	0	0
gene-MIR1585	0	0	0	0	0	0	0	0
gene-LOC107054329	0	0	0	0	0	0	0	0
gene-LOC112530131	0	0	4	0.176734	1	0.0441836	0	0
gene-LOC107052954	0	0	0	0	0	0	0	0
gene-METTL5	23	3.29362	31	4.43922	38	5.44163	47	6.73043
gene-LOC112533371	0	0	0	0	2	0.0913211	0	0
gene-DBN1	60	4.61662	64	4.92439	3	0.230831	4	0.307775
gene-LOC107051856	0	0	0	0	0	0	0	0
gene-MIR1657	0	0	0	0	0	0	0	0
gene-LOC107050048	0	0	0	0	0	0	0	0
gene-IGSF5	0	0	0	0	0	0	0	0
gene-LOC107050544	0	0	0	0	4	0.164331	0	0
gene-PQLC2	68	6.50731	133	12.7275	104	9.95236	70	6.69871
gene-LOC107053412	9	0.902893	9	0.902893	17	1.70546	10	1.00321
gene-GAPDH	4050	502.514	4590	569.516	9084	1127.12	7590	941.749
gene-LOC107049412	9	1.44119	14	2.24185	4	0.640529	6	0.960793
gene-PLEKHO1	165	4.17759	315	7.97541	35	0.886156	74	1.87359
gene-SPG7	138	7.49373	197	10.6976	133	7.22222	93	5.05012
gene-LOC107054325	0	0	1	0.047045	0	0	0	0
gene-MIEF2	11	0.646061	55	3.2303	7	0.41113	9	0.528595
gene-LOC107054089	0	0	0	0	0	0	0	0
gene-SIPA1L2	393	5.06951	372	4.79862	248	3.19908	236	3.04428
gene-KIF3A	137	4.14664	158	4.78225	82	2.48193	66	1.99765
gene-AVL9	139	3.8419	199	5.50027	113	3.12327	126	3.48259
gene-EXOC2	356	10.7609	414	12.5141	316	9.55184	256	7.7382
gene-SPAG5	106	3.4445	136	4.41936	307	9.97606	163	5.29674
gene-GNMT	12	1.75779	8	1.17186	10	1.46482	21	3.07612
gene-LOC417113	10	0.460155	9	0.41414	1	0.0460155	1	0.0460155
gene-FNIP2	42	0.686941	59	0.964989	26	0.425249	17	0.278048
gene-LOC112532909	0	0	0	0	0	0	0	0
gene-MIR1572	0	0	0	0	0	0	0	0
gene-LOC101750670	0	0	0	0	0	0	0	0
gene-PFDN1	252	6.07889	460	11.0964	274	6.60958	253	6.10301
gene-FAM103A1	89	8.21205	114	10.5188	100	9.22702	64	5.90529
gene-LOC107051766	0	0	4	0.231612	0	0	0	0
gene-MIR130C	0	0	0	0	1	1.70013	0	0
gene-B3GALT2	14	0.276868	23	0.454854	7	0.138434	2	0.0395525
gene-ITGB4	101	1.15864	122	1.39955	40	0.458867	49	0.562112
gene-LOC420368	119	13.6035	161	18.4047	145	16.5756	107	12.2317
gene-RETSAT	392	22.2466	457	25.9354	125	7.09393	132	7.49119
gene-RBM8A	517	87.8032	646	109.712	625	106.145	491	83.3875
gene-TECPR2	192	4.52098	247	5.81605	99	2.33113	173	4.07359
gene-LOC112533018	0	0	0	0	0	0	0	0
gene-HERC2	1126	11.7184	1323	13.7686	609	6.33795	463	4.8185
gene-LOC431499	15	1.00722	15	1.00722	0	0	7	0.470035
gene-USP7	515	15.9688	596	18.4804	597	18.5114	418	12.9611
gene-CRYBA2	0	0	0	0	4	0.0964611	2	0.0482306
gene-CAT	1573	64.1941	1792	73.1315	509	20.7723	577	23.5474
gene-HHAT	32	2.17987	40	2.72484	10	0.681211	23	1.56678
gene-MRPL30	2	0.576939	0	0	2	0.576939	2	0.576939
gene-GDF11	45	4.30889	56	5.36218	14	1.34054	20	1.91506
gene-MTMR9LP	98	6.34586	165	10.6844	88	5.69832	141	9.13026
gene-LARP4B	341	5.63556	441	7.28822	394	6.51147	320	5.2885
gene-IGF2BP3	175	5.74745	311	10.214	610	20.034	404	13.2684
gene-LOC101749911	0	0	0	0	0	0	0	0
gene-LOC426914	0	0	0	0	0	0	0	0
gene-CLDN9	0	0	0	0	0	0	0	0
gene-LOC422150	2	0.155007	4	0.310014	0	0	0	0
gene-DHX8	531	17.6205	687	22.7971	587	19.4787	380	12.6097
gene-PRPS1	707	39.7422	1019	57.2805	762	42.8339	808	45.4197
gene-SLC31A1	191	5.6568	199	5.89373	229	6.78224	234	6.93032
gene-LOC101747276	0	0	0	0	2	0.0893553	0	0
gene-LOC112532956	8	15.4036	17	32.7326	15	28.8817	8	15.4036
gene-LOC107053271	0	0	0	0	0	0	0	0
gene-LOC112532730	0	0	0	0	0	0	0	0
gene-ATP1B3	1283	110.832	1657	143.14	1039	89.7539	865	74.7229
gene-LOC112531212	0	0	0	0	0	0	0	0
gene-RAB41	19	0.867303	22	1.00425	28	1.27813	14	0.639065
gene-MALRD1	0	0	9	0.210988	0	0	0	0
gene-JUN	150	14.035	103	9.63737	111	10.3859	84	7.85961
gene-HOXD4	0	0	0	0	0	0	0	0
gene-LOC112530772	0	0	0	0	0	0	0	0
gene-LACTBL1	0	0	0	0	0	0	0	0
gene-ACOT4	25	0.523699	16	0.335167	11	0.230428	9	0.188532
gene-ATP5SL	23	3.10446	41	5.53403	43	5.80398	37	4.99412
gene-ERICH3	11	0.337804	23	0.706317	0	0	0	0
gene-LOC101751877	5	0.150482	0	0	0	0	0	0
gene-RPL22	0	0	2	0.70093	1	0.350465	2	0.70093
gene-RPL31	0	0	0	0	0	0	0	0
gene-NCBP3	175	3.98619	302	6.87902	268	6.10456	243	5.53511
gene-LOC112531196	0	0	0	0	0	0	0	0
gene-PAN3	144	3.69745	139	3.56907	100	2.56767	77	1.97711
gene-LOC112531365	0	0	0	0	0	0	0	0
gene-LOC101748561	0	0	0	0	2	0.0382829	0	0
gene-SH3PXD2A	348	5.69646	322	5.27087	79	1.29316	114	1.86608
gene-C1H11ORF54	243	26.204	302	32.5663	166	17.9007	250	26.9588
gene-ARHGAP1	720	16.8568	848	19.8536	402	9.41172	344	8.05381
gene-OTP	0	0	0	0	0	0	0	0
gene-LOC112530249	12	0.340146	6	0.170073	0	0	10	0.283455
gene-LOC112530518	0	0	0	0	0	0	0	0
gene-LOC107052898	0	0	2	0.0405975	0	0	0	0
gene-ANO2	6	0.123486	2	0.0411621	0	0	0	0
gene-LOC112530665	0	0	0	0	0	0	0	0
gene-LOC107054616	0	0	0	0	0	0	0	0
gene-KBP	0	0	0	0	0	0	0	0
gene-FHOD3	99	1.4734	151	2.24731	16	0.238126	18	0.267891
gene-MYO15L	0	0	0	0	0	0	0	0
gene-LOC112530104	2	0.0361484	2	0.0361484	1	0.0180742	0	0
gene-RAB25	2	0.198771	0	0	0	0	0	0
gene-FBXO15	1	0.0626223	0	0	0	0	5	0.313111
gene-DCAF1	542	14.5846	587	15.7955	562	15.1228	415	11.1672
gene-INHBA	28	0.786836	27	0.758735	5	0.140506	1	0.0281013
gene-C21H1orf159	45	1.76263	46	1.8018	24	0.94007	47	1.84097
gene-LOC107054556	8	0.0859146	10	0.107393	10	0.107393	12	0.128872
gene-TRIB1	70	1.13388	123	1.99239	122	1.97619	98	1.58743
gene-PDE4D	55	0.644923	73	0.855989	113	1.32502	49	0.574568
gene-COL4A3BP	191	5.77779	195	5.8988	316	9.55907	134	4.05353
gene-TMC5	4	0.120386	2	0.0601928	4	0.120386	4	0.120386
gene-LOC418667	49	2.18128	72	3.20514	63	2.8045	80	3.56127
gene-NSFL1C	255	13.4274	397	20.9046	251	13.2167	229	12.0583
gene-LOC112531028	0	0	0	0	0	0	0	0
gene-LOC107049571	0	0	0	0	0	0	0	0
gene-STAB2	1832	27.6961	2794	42.2396	294	4.44468	807	12.2002
gene-LOC112530354	0	0	0	0	0	0	0	0
gene-C12H3ORF67	6	0.269877	6	0.269877	0	0	2	0.0899589
gene-TYMS	92	6.44573	135	9.4584	217	15.2035	175	12.2609
gene-LOC101748035	0	0	0	0	0	0	0	0
gene-FAR1	397	13.4333	518	17.5275	304	10.2864	306	10.3541
gene-MIR1680	0	0	0	0	0	0	0	0
gene-LOC112532352	0	0	0	0	0	0	0	0
gene-LOC107052309	0	0	2	0.130779	1	0.0653895	0	0
gene-LOC107050775	2	0.143008	8	0.572034	2	0.143008	7	0.50053
gene-LOC107052110	0	0	0	0	0	0	0	0
gene-ADGRD1	59	1.01956	7	0.120965	0	0	5	0.0864035
gene-PLA2G4EL6	0	0	0	0	0	0	0	0
gene-SNAP47	68	1.7382	89	2.27499	95	2.42837	73	1.86601
gene-LRRC61	3	0.239001	12	0.956004	6	0.478002	0	0
gene-SLC16A1	603	17.1715	752	21.4146	767	21.8417	723	20.5887
gene-AARS2	86	4.09408	77	3.66563	96	4.57014	61	2.90394
gene-OSBPL3	65	0.839824	71	0.917346	30	0.387611	40	0.516815
gene-LOC101749567	0	0	0	0	0	0	0	0
gene-MARVELD1	57	3.6408	64	4.08792	14	0.894232	24	1.53297
gene-RPL38	0	0	0	0	12	5.29763	4	1.76588
gene-LOC100857428	0	0	0	0	0	0	0	0
gene-SCRN2	22	1.25075	39	2.21724	4	0.227409	12	0.682228
gene-ZNF692	19	1.80097	21	1.99054	8	0.758301	14	1.32703
gene-RGS5	1309	64.6858	574	28.3649	30	1.48249	42	2.07548
gene-CASQ2	120	9.33209	227	17.6532	6	0.466604	13	1.01098
gene-LOC112532616	0	0	0	0	0	0	0	0
gene-FANCM	51	1.27211	96	2.39456	69	1.72109	44	1.09751
gene-TNS3	876	10.8372	657	8.12792	201	2.48662	300	3.71138
gene-PARP16	51	4.43922	47	4.09105	28	2.43722	47	4.09105
gene-SMARCA2	2307	54.3945	2693	63.4957	1255	29.5904	939	22.1398
gene-DBI	311	188.263	520	314.781	600	363.209	475	287.541
gene-MIR1749	0	0	0	0	0	0	0	0
gene-CAMTA1	39	0.577152	51	0.754738	14	0.207183	15	0.221982
gene-LOC107054988	0	0	0	0	0	0	0	0
gene-LOC107054239	2	0.0360261	0	0	0	0	0	0
gene-LOC107051921	0	0	0	0	0	0	0	0
gene-KLHL22	41	2.20023	23	1.23428	29	1.55626	34	1.82458
gene-MIR6666	0	0	0	0	0	0	0	0
gene-SP2	63	3.84574	91	5.55496	49	2.99113	29	1.77026
gene-CD99L2	157	4.61986	179	5.26723	133	3.91364	100	2.94259
gene-MIR1780	0	0	0	0	0	0	0	0
gene-SPDEF	0	0	0	0	0	0	0	0
gene-POP1	26	0.965631	50	1.85698	119	4.41962	84	3.11973
gene-ALPP	0	0	0	0	0	0	0	0
gene-LOC112530078	0	0	0	0	0	0	0	0
gene-ABHD13	114	3.48281	106	3.2384	85	2.59683	96	2.93289
gene-VPS29	250	16.4011	455	29.8499	374	24.536	266	17.4507
gene-LOC107052299	0	0	0	0	0	0	0	0
gene-ATP5G1	194	44.2276	342	77.9682	231	52.6627	177	40.352
gene-C2orf71	0	0	0	0	0	0	0	0
gene-SUV39H1-2	267	26.21	407	39.953	210	20.6146	264	25.9155
gene-QRICH2	0	0	0	0	0	0	0	0
gene-CER1	0	0	0	0	0	0	0	0
gene-NRSN1	4	0.22367	6	0.335505	0	0	2	0.111835
gene-MIR1571	0	0	2	3.26147	0	0	0	0
gene-LOC101751159	2	0.0329238	4	0.0658475	0	0	0	0
gene-SLC6A6	797	14.6537	961	17.669	460	8.45761	414	7.61185
gene-MED21	68	9.46622	71	9.88384	36	5.01153	32	4.45469
gene-LOC107052434	1	0.106258	0	0	0	0	0	0
gene-DNTTIP1	135	19.1264	160	22.6684	180	25.5019	158	22.385
gene-LOC107051959	2	0.204233	0	0	0	0	0	0
gene-TJP2	154	3.11769	93	1.88276	57	1.15395	84	1.70056
gene-LOC107053368	6	0.0799593	0	0	2	0.0266531	2	0.0266531
gene-LOC107050539	0	0	0	0	0	0	0	0
gene-MIR205B	0	0	0	0	0	0	0	0
gene-LOC422926	1	0.0451064	0	0	2	0.0902128	0	0
gene-STK3	283	27.1469	287	27.5306	130	12.4703	153	14.6766
gene-LOC107054115	0	0	0	0	0	0	0	0
gene-SLC1A1	2	0.0903403	9	0.406531	0	0	2	0.0903403
gene-LOC112533153	0	0	0	0	0	0	0	0
gene-LOC107057413	0	0	0	0	0	0	0	0
gene-LOC112533001	0	0	4	0.144823	0	0	0	0
gene-LOC107052943	0	0	0	0	0	0	0	0
gene-DDX3X	3922	138.607	5571	196.885	6084	215.015	4326	152.885
gene-LOC112531130	0	0	0	0	2	0.552028	0	0
gene-IGSF1L5	0	0	0	0	0	0	0	0
gene-LOC101750317	0	0	0	0	0	0	0	0
gene-DPY30	149	31.4142	143	30.1492	161	33.9442	139	29.3059
gene-EDARADD	47	2.20982	102	4.79577	47	2.20982	54	2.53894
gene-LOC107051391	73	19.0937	94	24.5865	96	25.1096	122	31.9101
gene-SPTLC1	923	39.5778	961	41.2072	865	37.0908	377	16.1656
gene-LOC107053033	0	0	0	0	0	0	0	0
gene-TRAPPC13	124	12.7357	241	24.7524	141	14.4817	76	7.80573
gene-CARD8	103	7.02245	103	7.02245	89	6.06795	105	7.15881
gene-SYNE3	471	3.21687	404	2.75926	520	3.55153	340	2.32215
gene-LOC112531103	0	0	0	0	0	0	0	0
gene-LOC112530933	0	0	0	0	0	0	0	0
gene-LOC101749763	0	0	0	0	0	0	0	0
gene-LOC112531818	0	0	0	0	0	0	0	0
gene-DUSP15	5	0.460023	9	0.828041	4	0.368018	2	0.184009
gene-MIR7443	0	0	0	0	0	0	0	0
gene-ADRM1	571	74.736	742	97.1175	1055	138.085	777	101.699
gene-LOC112530450	0	0	2	0.0618467	0	0	0	0
gene-LOC107053996	0	0	0	0	0	0	0	0
gene-LOC107054402	2	0.0394695	0	0	0	0	0	0
gene-LOC426710	0	0	0	0	0	0	0	0
gene-TTC39A	2	0.0455889	0	0	2	0.0455889	0	0
gene-AFMID	9	0.888942	16	1.58034	13	1.28403	9	0.888942
gene-MPPE1	24	0.715576	47	1.40134	22	0.655945	20	0.596313
gene-SLC9A6	197	5.9223	265	7.96655	184	5.53149	235	7.06468
gene-IFNAL6	0	0	0	0	0	0	0	0
gene-WDR77	186	13.0487	255	17.8894	571	40.0582	461	32.3412
gene-PLTP	258	22.6796	268	23.5586	8	0.703243	16	1.40649
gene-PDCD4	1769	99.6853	2375	133.834	1062	59.845	729	41.08
gene-NAT9	24	1.46003	31	1.88587	36	2.19004	17	1.03418
gene-OCRL	112	4.24045	145	5.48987	100	3.78612	62	2.34739
gene-RAB39A	22	0.93507	56	2.38018	10	0.425032	11	0.467535
gene-SGK2	0	0	0	0	0	0	0	0
gene-ASTE1	33	2.03543	30	1.85039	8	0.493437	28	1.72703
gene-SUV39H2	119	4.47053	95	3.56891	120	4.5081	96	3.60648
gene-SNX9	1008	12.8338	1397	17.7866	440	5.60208	645	8.21214
gene-VWA9	191	13.2713	164	11.3953	194	13.4798	181	12.5765
gene-NEK10	6	0.0483644	3	0.0241822	2	0.0161215	0	0
gene-CAMK2B	8	0.463559	4	0.23178	11	0.637394	2	0.11589
gene-LOC107051593	0	0	0	0	0	0	0	0
gene-RANBP17	0	0	2	0.0542932	2	0.0542932	0	0
gene-OR14J1L2	0	0	0	0	0	0	0	0
gene-NPEPPS	455	22.8878	636	31.9926	1043	52.4658	728	36.6204
gene-COMMD5	193	15.2919	233	18.4612	133	10.5379	158	12.5187
gene-ANKRD49	18	1.74235	47	4.54946	38	3.67829	28	2.71032
gene-VAMP3	711	165.878	1029	240.068	452	105.453	417	97.287
gene-C13H5orf15	560	34.1844	737	44.9891	584	35.6494	619	37.786
gene-LOC768589	0	0	3	0.544814	0	0	0	0
gene-LOC107052065	28	4.387	2	0.313357	0	0	0	0
gene-LOC100858386	22	0.70756	34	1.0935	21	0.675398	10	0.321618
gene-LOC107054781	0	0	0	0	0	0	0	0
gene-LOC107049399	0	0	0	0	0	0	0	0
gene-LOC112533568	0	0	2	0.125245	0	0	0	0
gene-PRKCE	65	3.17184	104	5.07495	39	1.9031	31	1.51272
gene-RASL11A	157	28.7405	89	16.2924	41	7.50549	93	17.0246
gene-LOC107052512	0	0	0	0	0	0	0	0
gene-MIR128-1	2	3.89785	4	7.79571	3	5.84678	0	0
gene-EPYC	5	0.46484	4	0.371872	0	0	0	0
gene-SSFA2	204	5.85939	229	6.57745	87	2.49886	102	2.92969
gene-NT5C1B	159	14.5367	269	24.5935	138	12.6167	182	16.6395
gene-YPEL4	0	0	4	0.415366	0	0	0	0
gene-KIFC3	33	0.873724	28	0.741341	1	0.0264765	8	0.211812
gene-LOC107051757	0	0	2	0.0174954	0	0	0	0
gene-LOC107055470	0	0	0	0	0	0	0	0
gene-SEPHS1	177	9.37889	268	14.2008	255	13.512	193	10.2267
gene-MYL2	1	0.22289	0	0	0	0	0	0
gene-PLEKHG1	275	5.63223	380	7.78272	60	1.22885	129	2.64203
gene-LOC112531584	0	0	0	0	0	0	0	0
gene-LOC107050031	15	6.25896	9	3.75537	12	5.00716	18	7.51075
gene-LOC112531871	0	0	0	0	2	0.0212389	0	0
gene-ARL6	23	1.18494	17	0.875823	14	0.721266	27	1.39101
gene-PRKAG1	82	8.59881	129	13.5274	91	9.54258	131	13.7371
gene-UPF2	422	10.4252	532	13.1427	523	12.9203	377	9.31351
gene-SYCP3	21	0.730053	21	0.730053	4	0.139058	8	0.278115
gene-LOC421584	8	0.706742	17	1.50183	4	0.353371	0	0
gene-ITGAV	3196	146.14	3603	164.75	1649	75.402	2065	94.424
gene-RAD1	148	20.7293	163	22.8303	146	20.4492	62	8.68391
gene-CTBP1	761	36.7645	1175	56.7651	532	25.7013	423	20.4355
gene-GNL2	251	17.1642	311	21.2672	389	26.6011	276	18.8738
gene-SNX21	11	0.868543	8	0.631668	0	0	0	0
gene-LOC112530810	0	0	0	0	0	0	0	0
gene-LOC112530201	34	2.44317	14	1.00601	0	0	0	0
gene-MIF	500	127.037	680	172.77	1103	280.243	736	186.998
gene-LOC112533099	0	0	0	0	0	0	0	0
gene-ZNF644	281	4.32091	339	5.21276	278	4.27477	258	3.96724
gene-MTMR3	293	5.62461	313	6.00855	188	3.60897	158	3.03307
gene-LOC112532105	0	0	0	0	0	0	0	0
gene-LIN7A	4	0.0740728	5	0.092591	0	0	0	0
gene-LOC112531601	0	0	0	0	0	0	0	0
gene-OR14J1L8	0	0	0	0	0	0	0	0
gene-LOC112532062	0	0	0	0	0	0	0	0
gene-COG4	260	13.8781	258	13.7714	232	12.3836	174	9.28767
gene-LOC101748943	0	0	0	0	0	0	0	0
gene-STX8	230	27.9307	279	33.8811	165	20.0372	153	18.58
gene-PIGZ	9	0.404246	4	0.179665	0	0	0	0
gene-CCDC15	21	1.94554	32	2.96463	77	7.13364	100	9.26446
gene-KLHL31	0	0	0	0	0	0	0	0
gene-LCA5L	4	0.0901492	6	0.135224	6	0.135224	5	0.112686
gene-LOC107055236	0	0	0	0	0	0	0	0
gene-MANBAL15	19	1.12377	52	3.07558	37	2.1884	19	1.12377
gene-CAMK4L	0	0	8	0.377918	8	0.377918	0	0
gene-LOC107056283	0	0	0	0	0	0	0	0
gene-LOC101748451	3	0.33248	18	1.99488	6	0.66496	3	0.33248
gene-LOC107055190	4	0.225883	1	0.0564707	0	0	0	0
gene-NCEH1	263	7.62113	377	10.9246	143	4.14381	206	5.96941
gene-LOC107053138	0	0	0	0	0	0	0	0
gene-BCDIN3D	14	0.423263	11	0.332564	26	0.78606	6	0.181398
gene-PCMT1	147	7.8334	177	9.43205	191	10.1781	122	6.50119
gene-LOC107049542	261	50.6201	304	58.9598	460	89.2154	349	67.6874
gene-LOC112530536	0	0	0	0	0	0	0	0
gene-LOC101749755	0	0	0	0	0	0	0	0
gene-NUDCD2	180	12.0917	173	11.6215	230	15.4505	179	12.0245
gene-LOC107053383	0	0	0	0	0	0	0	0
gene-CRISPLD1	111	4.71409	131	5.56348	22	0.934325	15	0.63704
gene-DPY19L3	284	4.52238	267	4.25167	84	1.33761	141	2.24527
gene-CAPN11	1491	70.1235	1704	80.1411	878	41.2934	983	46.2317
gene-MIXL1	0	0	0	0	0	0	0	0
gene-OR14J1L67	0	0	0	0	0	0	0	0
gene-LOC112533116	0	0	0	0	0	0	0	0
gene-RBPJL	0	0	0	0	0	0	0	0
gene-GSDMA	154	4.61226	161	4.82191	125	3.74372	270	8.08644
gene-BCL9L	95	1.83315	151	2.91374	47	0.906926	61	1.17707
gene-LANCL1	258	12.7612	471	23.2966	194	9.59564	130	6.43007
gene-NDUFAF1	89	8.29345	91	8.47982	108	10.064	95	8.85256
gene-MHCIY	1081	71.6239	257	17.0281	3930	260.39	3563	236.074
gene-LOC112529961	0	0	0	0	0	0	0	0
gene-CABP2	9	0.988528	2	0.219673	12	1.31804	1	0.109836
gene-MEP1B	1	0.0573008	3	0.171902	0	0	10	0.573008
gene-LOC112532293	2	0.123407	0	0	0	0	2	0.123407
gene-LYPLA2	424	16.3435	462	17.8083	705	27.175	502	19.3501
gene-PTGFRN	636	16.0266	600	15.1194	326	8.21487	454	11.4403
gene-TOMM34	71	6.05155	96	8.18237	125	10.6541	88	7.50051
gene-LOC101750584	0	0	0	0	0	0	0	0
gene-LOC107054710	2	0.222115	2	0.222115	0	0	0	0
gene-LOC107049643	8	0.422643	12	0.633965	30	1.58491	5	0.264152
gene-PDCD6IP	1129	34.4262	1461	44.5498	670	20.4301	580	17.6857
gene-RTN3	748	65.2151	1017	88.6682	1034	90.1504	974	84.9192
gene-ATM	361	5.44317	437	6.5891	387	5.8352	266	4.01075
gene-ZMAT3	38	1.04398	51	1.40114	46	1.26377	31	0.851671
gene-LOC112532932	0	0	0	0	0	0	0	0
gene-TMEM215	0	0	6	0.417809	0	0	0	0
gene-TRABD2B	109	1.00037	40	0.36711	8	0.0734219	5	0.0458887
gene-LOC107053258	0	0	0	0	0	0	0	0
gene-LOC101748309	7	0.0617546	14	0.123509	4	0.0352883	4	0.0352883
gene-LOC107053275	4	0.0834527	0	0	0	0	0	0
gene-CLTC	8073	211.19	9489	248.233	9490	248.259	6957	181.996
gene-CRADD	52	0.872831	25	0.41963	20	0.335704	18	0.302134
gene-ZDHHC6	138	12.1243	169	14.8478	137	12.0364	191	16.7807
gene-C23H1ORF94	0	0	0	0	0	0	0	0
gene-LOC101749599	0	0	0	0	0	0	0	0
gene-LOC112531253	0	0	0	0	0	0	0	0
gene-ASIC1	89	2.01036	59	1.33271	4	0.0903531	6	0.13553
gene-LRFN1	20	1.00701	8	0.402803	4	0.201401	12	0.604204
gene-LOC107055069	0	0	0	0	0	0	0	0
gene-LOC107055956	0	0	0	0	0	0	0	0
gene-LOC107053402	0	0	0	0	0	0	0	0
gene-C3H6ORF203	221	33.4139	283	42.7879	241	36.4377	205	30.9948
gene-LOC112530766	0	0	0	0	0	0	0	0
gene-FGF13	4	0.100828	0	0	0	0	0	0
gene-LOC101750074	0	0	0	0	3	0.0813431	0	0
gene-YIPF7	0	0	0	0	0	0	0	0
gene-LOC101748440	0	0	0	0	0	0	0	0
gene-LOC107052079	0	0	0	0	0	0	0	0
gene-LOC107051694	0	0	0	0	0	0	0	0
gene-MIR202	0	0	0	0	0	0	0	0
gene-LOC107049407	0	0	0	0	0	0	0	0
gene-SPCS3	356	45.046	398	50.3604	642	81.2346	590	74.6548
gene-LOC112530587	1	0.0358967	0	0	0	0	0	0
gene-CCDC80	391	14.9097	196	7.47391	28	1.0677	70	2.66925
gene-NME5	6	0.400531	9	0.600797	4	0.267021	22	1.46861
gene-SLC37A3	95	3.64517	85	3.26147	85	3.26147	39	1.49644
gene-LOC107054285	0	0	0	0	0	0	0	0
gene-KIAA1841	26	0.624266	13	0.312133	15	0.360153	10	0.240102
gene-LOC107052219	0	0	0	0	0	0	0	0
gene-HIST1H2BO	319	98.0385	467	143.523	565	173.642	430	132.152
gene-BLCAP	28	1.19773	45	1.92493	57	2.43824	21	0.898301
gene-LOC112530694	0	0	0	0	0	0	0	0
gene-N4BP2L2	88	3.14619	104	3.71822	53	1.89486	56	2.00212
gene-SRPRA	571	29.5795	601	31.1336	892	46.2082	549	28.4398
gene-GPX8	18	2.25087	18	2.25087	11	1.37553	2	0.250097
gene-XKRX	5	0.165677	24	0.795249	7	0.231948	4	0.132542
gene-LOC107050371	127	10.7729	177	15.0142	122	10.3488	77	6.53159
gene-LOC107055199	0	0	0	0	0	0	2	0.060846
gene-CCDC25	663	66.0982	941	93.8135	905	90.2245	830	82.7473
gene-NAB2	36	2.05326	63	3.5932	38	2.16733	13	0.741455
gene-HEXDC	8	0.545666	26	1.77342	34	2.31908	10	0.682083
gene-ANKRD61	0	0	0	0	0	0	0	0
gene-PIM3	93	5.04669	192	10.419	442	23.9854	225	12.2097
gene-LOC101750513	3	0.182295	2	0.12153	0	0	5	0.303825
gene-LOC112529924	2	0.212657	0	0	3	0.318986	4	0.425315
gene-CLEC3B	2503	183.154	1578	115.469	34	2.48792	70	5.12218
gene-MAPK15	17	0.560512	15	0.49457	4	0.131885	7	0.230799
gene-DDX43	0	0	0	0	0	0	0	0
gene-VRTN	0	0	0	0	0	0	0	0
gene-ST3GAL6	113	2.75244	129	3.14217	83	2.0217	76	1.8512
gene-KAZALD1	458	31.9624	485	33.8466	82	5.72253	86	6.00167
gene-COL19A1	89	0.906691	196	1.99676	3	0.0305626	24	0.244501
gene-NCK2	208	14.7279	238	16.8521	208	14.7279	102	7.22234
gene-LOC107054356	0	0	0	0	0	0	0	0
gene-LOC107053521	4	0.459891	0	0	0	0	0	0
gene-LOC112533526	4	4.80638	2	2.40319	3	3.60478	1	1.20159
gene-LOC112530149	0	0	0	0	3	0.124432	4	0.165909
gene-LOC420716	6	0.128123	2	0.0427076	0	0	1	0.0213538
gene-LOC101750497	0	0	0	0	0	0	0	0
gene-PRCP	1144	49.1994	1617	69.5414	472	20.299	1463	62.9184
gene-PANK1	51	1.68676	77	2.54667	18	0.595326	13	0.429958
gene-LOC107052989	0	0	0	0	0	0	0	0
gene-KCNE3	24	1.45781	36	2.18671	4	0.242968	6	0.364452
gene-SIK3	218	6.10247	251	7.02624	121	3.38715	107	2.99525
gene-TFDP2	105	2.10121	93	1.86107	67	1.34077	86	1.72099
gene-LOC112532163	0	0	0	0	0	0	0	0
gene-MDK	237	38.6484	278	45.3344	18	2.93532	55	8.96904
gene-LOC107052008	0	0	0	0	0	0	0	0
gene-C5H11orf16	0	0	0	0	2	0.0651496	0	0
gene-KCNV2	0	0	0	0	0	0	0	0
gene-VEGFRKDRL	5038	85.7985	6318	107.597	1098	18.6992	1439	24.5065
gene-LOC107053856	0	0	0	0	0	0	0	0
gene-LOC112533013	0	0	0	0	0	0	0	0
gene-LOC101747644	0	0	0	0	0	0	0	0
gene-LOC107054130	0	0	0	0	0	0	0	0
gene-ITGBL1	227	11.6798	68	3.49878	0	0	8	0.411621
gene-LOC107049040	0	0	2	0.0844449	6	0.253335	0	0
gene-MIR1596	0	0	0	0	0	0	0	0
gene-HSBP1	547	89.1103	743	121.04	424	69.0727	442	72.005
gene-MIR1713	0	0	0	0	0	0	0	0
gene-ENTPD2L	159	6.19306	159	6.19306	70	2.7265	133	5.18035
gene-KCNJ2	34	2.12333	45	2.81029	14	0.874313	47	2.93519
gene-ZBED1	63	2.0201	65	2.08423	85	2.72553	60	1.9239
gene-GSTT1	135	12.9733	193	18.547	33	3.17125	57	5.47762
gene-IFNAR1	732	37.3388	1356	69.1685	735	37.4918	790	40.2973
gene-YWHAB	1598	95.3977	1955	116.71	1345	80.294	1292	77.13
gene-PPM1G	328	21.9599	498	33.3416	311	20.8218	250	16.7377
gene-TRMT10B	39	3.62786	82	7.62781	28	2.60462	24	2.23253
gene-KNOP1	59	3.41999	106	6.14439	98	5.68066	119	6.89794
gene-KIAA2022	0	0	2	0.025824	2	0.025824	2	0.025824
gene-LOC112533424	0	0	0	0	0	0	0	0
gene-SCG3	33	1.30443	58	2.29263	50	1.9764	50	1.9764
gene-SLC35B3	56	1.91925	57	1.95352	36	1.2338	40	1.37089
gene-LOC107052329	0	0	0	0	0	0	0	0
gene-SIX1	0	0	0	0	0	0	0	0
gene-LOC107055405	9	0.498547	7	0.387759	0	0	6	0.332365
gene-LOC112532132	0	0	0	0	0	0	0	0
gene-CTBPL	551	10.427	725	13.7198	495	9.36731	539	10.2
gene-TH	0	0	0	0	0	0	0	0
gene-USP37	154	5.78267	219	8.22341	156	5.85777	116	4.35578
gene-KRT18	23	2.618	1	0.113826	0	0	4	0.455305
gene-GCN1	819	15.1576	1252	23.1713	1521	28.1499	1112	20.5803
gene-GALNT7	141	5.15995	206	7.53865	147	5.37952	146	5.34292
gene-SULT2B1	0	0	2	0.223045	2	0.223045	0	0
gene-HYPK	171	52.9609	396	122.646	596	184.589	468	144.946
gene-LOC107051579	0	0	0	0	8	0.136286	0	0
gene-CTDNEP1	22	6.17902	24	6.74075	31	8.7068	20	5.61729
gene-SLC1A4	363	5.21876	356	5.11812	272	3.91048	330	4.74433
gene-LMBRD1	614	28.0516	971	44.3618	368	16.8127	376	17.1782
gene-TMEM74B	1	0.126234	0	0	0	0	0	0
gene-LOC107050186	0	0	0	0	0	0	0	0
gene-BOD1L1	541	7.37825	614	8.37383	392	5.34616	375	5.11431
gene-LOC112532758	0	0	0	0	2	0.942844	1	0.471422
gene-LOC423752	394	13.0176	355	11.729	111	3.66738	114	3.7665
gene-DNAJB11	350	35.9705	402	41.3147	546	56.114	431	44.2952
gene-LOC420486	0	0	0	0	3	0.0671667	0	0
gene-RPL4	3	0.342699	2	0.228466	1	0.114233	6	0.685398
gene-NOM1	100	4.30644	118	5.0816	94	4.04805	88	3.78967
gene-PLXNC1	824	17.6427	1103	23.6164	350	7.49386	500	10.7055
gene-LOC112532208	0	0	0	0	0	0	0	0
gene-ADRA1D	2	0.0609388	0	0	0	0	0	0
gene-LOC107049118	2	0.0900096	0	0	0	0	0	0
gene-MIR196A2	0	0	0	0	0	0	1	1.47974
gene-ANKRD11	730	10.6357	758	11.0436	321	4.67678	306	4.45824
gene-RBM39	1459	77.284	1575	83.4285	615	32.5769	585	30.9877
gene-SLC38A7	103	4.09265	107	4.25159	32	1.2715	89	3.53637
gene-MIR133C	0	0	0	0	0	0	0	0
gene-KLHL34	0	0	0	0	1	0.0255006	0	0
gene-NDUFV2	248	45.192	310	56.49	290	52.8455	230	41.9119
gene-ERP44	818	72.8686	886	78.9261	801	71.3542	648	57.7247
gene-KCNC2	0	0	0	0	1	0.0267647	0	0
gene-LOC112532223	1	0.974463	0	0	0	0	0	0
gene-LOC101749515	0	0	0	0	0	0	0	0
gene-CNPY3	476	78.1814	561	92.1424	456	74.8965	388	63.7277
gene-LOC107052919	0	0	0	0	0	0	0	0
gene-MIR1812	0	0	0	0	0	0	0	0
gene-ADAM23	218	5.03018	256	5.907	25	0.576855	31	0.715301
gene-RELA	66	5.62838	78	6.65173	75	6.39589	60	5.11671
gene-TCEANC	34	2.78219	37	3.02767	42	3.43682	40	3.27316
gene-B3GNT9	72	3.13186	72	3.13186	67	2.91437	58	2.52289
gene-EDQM3	0	0	0	0	0	0	0	0
gene-LAMB3	12	0.291097	4	0.0970322	0	0	5	0.12129
gene-LOC107052441	0	0	0	0	0	0	0	0
gene-LOC101748371	35	0.558448	46	0.733961	36	0.574404	8	0.127645
gene-TMEM201	91	2.25821	131	3.25083	76	1.88598	66	1.63782
gene-LOC112532789	0	0	4	0.0468622	0	0	0	0
gene-LOC101748432	0	0	0	0	0	0	0	0
gene-RXRG	3	0.214801	2	0.143201	4	0.286401	4	0.286401
gene-LOC107054888	0	0	0	0	0	0	0	0
gene-LOC112530825	0	0	0	0	0	0	0	0
gene-LOC112532296	2	0.352786	0	0	2	0.352786	0	0
gene-GSTA2	104	8.32688	126	10.0883	59	4.7239	89	7.12589
gene-LOC112530099	9	21.4673	6	14.3115	12	28.623	31	73.9429
gene-LOC107054204	0	0	0	0	0	0	0	0
gene-LOC112532475	3	0.283187	7	0.66077	3	0.283187	15	1.41594
gene-LOC112530777	0	0	0	0	0	0	0	0
gene-EFEMP1	9812	638.987	8615	561.035	1593	103.741	1563	101.787
gene-IDO2	0	0	0	0	0	0	0	0
gene-SPOPL	52	1.45921	82	2.30107	70	1.96433	40	1.12247
gene-GPC3	0	0	3	0.084886	6	0.169772	5	0.141477
gene-LOC112530511	0	0	0	0	0	0	0	0
gene-LOC112531416	0	0	0	0	0	0	0	0
gene-PACRGL	3	0.0535802	1	0.0178601	4	0.0714403	3	0.0535802
gene-ERNI	7	0.307584	9	0.395465	10	0.439406	0	0
gene-CSGALNACT1	10	0.277644	0	0	46	1.27716	20	0.555288
gene-FZD1	286	19.684	216	14.8662	41	2.82183	45	3.09713
gene-ARHGEF5	0	0	0	0	0	0	0	0
gene-LOC107051580	0	0	0	0	0	0	0	0
gene-LOC112532395	0	0	0	0	0	0	0	0
gene-LOC101750482	0	0	0	0	0	0	0	0
gene-NRBP2	69	4.13617	42	2.51767	30	1.79833	32	1.91822
gene-PHC2	49	2.52443	43	2.21532	38	1.95772	36	1.85468
gene-KRT9L	0	0	0	0	0	0	0	0
gene-AUTS2	30	0.719874	48	1.1518	6	0.143975	12	0.28795
gene-LOC112530363	0	0	7	0.294778	1	0.0421112	0	0
gene-LOC425238	42	6.25546	72	10.7236	123	18.3195	134	19.9579
gene-MIR1C	0	0	0	0	0	0	0	0
gene-GPR171	29	2.66048	26	2.38525	69	6.3301	26	2.38525
gene-AKAP11	261	3.76283	332	4.78643	188	2.71039	161	2.32113
gene-LOC107054447	0	0	0	0	0	0	0	0
gene-PCDH18	685	25.9288	647	24.4904	125	4.73152	87	3.29314
gene-ARHGEF12	530	15.8823	799	23.9433	265	7.94115	192	5.75359
gene-SCAMP4	79	3.63	88	4.04355	63	2.89481	77	3.5381
gene-LOC107051930	0	0	0	0	0	0	0	0
gene-LOC112531044	0	0	0	0	0	0	0	0
gene-LOC107051613	0	0	2	0.0443984	0	0	0	0
gene-LOC107051937	0	0	2	0.0272183	0	0	0	0
gene-LOC112530851	0	0	0	0	0	0	0	0
gene-FCGBPL	14405	278.974	2039	39.4882	47	0.910223	603	11.678
gene-CLOCK	74	0.894628	50	0.604478	29	0.350597	31	0.374777
gene-LOC107052578	0	0	0	0	0	0	0	0
gene-LOC101752313	0	0	0	0	0	0	0	0
gene-LOC107051745	0	0	0	0	0	0	0	0
gene-RAB15	2	0.311524	16	2.49219	2	0.311524	0	0
gene-TNFAIP8L1	270	23.5402	408	35.5719	212	18.4834	239	20.8375
gene-LOC112532073	0	0	0	0	0	0	0	0
gene-STX2	289	11.4918	345	13.7186	157	6.24297	150	5.96462
gene-LOC112530314	2	2.38525	0	0	4	4.77051	13	15.5041
gene-APRT	208	32.0858	233	35.9423	201	31.006	250	38.5647
gene-LOC100859492	0	0	2	0.0276707	0	0	0	0
gene-TTC38L	465	20.4661	684	30.105	265	11.6635	259	11.3994
gene-LOC112530617	0	0	0	0	0	0	0	0
gene-DLX4	0	0	0	0	0	0	0	0
gene-RBBP8NL	0	0	0	0	0	0	0	0
gene-LOC107054620	0	0	0	0	0	0	0	0
gene-LOC107052340	4	0.129797	2	0.0648983	0	0	2	0.0648983
gene-LOC100857209	0	0	0	0	2	0.605348	0	0
gene-MIR1459	0	0	0	0	0	0	0	0
gene-MUL1L	24	1.77981	78	5.78438	22	1.63149	61	4.52368
gene-CEP41	32	2.52169	34	2.67929	29	2.28528	14	1.10324
gene-SLC30A5	220	12.3277	260	14.5691	215	12.0475	114	6.388
gene-FTO	7	0.406794	10	0.581134	17	0.987929	5	0.290567
gene-EPDR1	6	0.350209	2	0.116736	0	0	0	0
gene-DMBT1L1	0	0	0	0	0	0	0	0
gene-VPREB3	0	0	0	0	0	0	7	1.67468
gene-RBM20	2	0.0396507	0	0	0	0	0	0
gene-LOC112532347	0	0	0	0	0	0	0	0
gene-LOC112532218	0	0	0	0	0	0	0	0
gene-FAM83C	0	0	0	0	0	0	0	0
gene-CCDC129	0	0	0	0	0	0	1	0.0252907
gene-OvoDA3	0	0	0	0	0	0	0	0
gene-TTR	2	0.373829	0	0	0	0	4	0.747658
gene-CPA6	0	0	0	0	7	0.419926	2	0.119979
gene-LOC112532593	4	4.95541	2	2.47771	6	7.43312	2	2.47771
gene-LOC101747856	0	0	0	0	0	0	0	0
gene-LOC112532748	0	0	0	0	0	0	0	0
gene-SCGN	0	0	0	0	0	0	2	0.210417
gene-LOC107054704	12	0.733924	20	1.22321	6	0.366962	18	1.10089
gene-LOC107051803	0	0	0	0	0	0	0	0
gene-FAM110D	43	0.659873	32	0.491068	8	0.122767	12	0.184151
gene-LOC107057310	180	10.4795	278	16.185	113	6.57878	124	7.21919
gene-TRIM14	55	5.43242	70	6.91399	35	3.457	36	3.55577
gene-IGSF21	14	0.426979	5	0.152492	0	0	0	0
gene-BTG2	976	51.3081	1291	67.8675	688	36.168	580	30.4904
gene-SNX16	37	1.75201	31	1.4679	13	0.615572	27	1.2785
gene-LOC107052557	0	0	0	0	0	0	0	0
gene-LOC112532454	214	259.089	229	277.25	46	55.6921	36	43.5851
gene-NEK5	0	0	0	0	0	0	0	0
gene-BCAR3	2	0.0498167	0	0	1	0.0249084	0	0
gene-NPC1	1189	38.3794	1130	36.475	459	14.8159	505	16.3008
gene-SLC25A33	17	1.58322	22	2.04887	42	3.91148	23	2.142
gene-ROS1	2	0.0340279	0	0	0	0	0	0
gene-CDK12	211	5.31447	255	6.4227	196	4.93667	206	5.18854
gene-LOC112532526	0	0	0	0	0	0	0	0
gene-WDR7	260	5.73277	335	7.38645	231	5.09335	184	4.05704
gene-PIK3R3	109	1.75653	80	1.2892	27	0.435104	37	0.596253
gene-CCDC40	3	0.158282	2	0.105521	6	0.316564	4	0.211043
gene-ACO1	1390	65.6826	1842	87.0413	1297	61.288	1408	66.5332
gene-CCDC89	0	0	0	0	0	0	0	0
gene-LOC107054594	0	0	0	0	0	0	0	0
gene-LOC112533301	0	0	0	0	0	0	0	0
gene-CAND1	1178	41.6133	1344	47.4773	1648	58.2162	1294	45.711
gene-LOC107055055	3	0.0565373	2	0.0376915	2	0.0376915	0	0
gene-LOC112531050	3	0.252468	6	0.504935	0	0	0	0
gene-PDLIM1	363	11.3526	292	9.13211	99	3.09616	110	3.44018
gene-LOC107056249	0	0	0	0	0	0	0	0
gene-LOC107053652	0	0	0	0	0	0	0	0
gene-C5H14orf159	26	1.26372	51	2.47884	45	2.18721	90	4.37442
gene-WIPF2	62	3.57444	77	4.43922	19	1.09539	30	1.72957
gene-LOC107054244	0	0	0	0	0	0	0	0
gene-SPCS2	514	63.5293	812	100.361	983	121.497	612	75.6419
gene-LOC107052738	0	0	0	0	0	0	0	0
gene-IL4	0	0	0	0	0	0	0	0
gene-MIR6596	0	0	0	0	0	0	0	0
gene-LOC107054221	0	0	0	0	0	0	0	0
gene-UBE2D2	635	22.8046	791	28.407	644	23.1278	713	25.6058
gene-LOC101747873	0	0	0	0	0	0	0	0
gene-LOC112529975	0	0	0	0	0	0	0	0
gene-SLC35D3	0	0	0	0	0	0	0	0
gene-EDQCM	0	0	0	0	0	0	0	0
gene-CMPK2	24	1.15946	26	1.25608	286	13.8169	239	11.5463
gene-SIRPA	245	22.2339	458	41.5638	171	15.5184	298	27.0437
gene-NIPAL2	0	0	3	0.0392401	1	0.01308	0	0
gene-GALK1	34	2.89484	24	2.04341	5	0.425711	17	1.44742
gene-ATXN7L1	73	1.64314	90	2.02579	60	1.35052	53	1.19296
gene-RORC	14	0.948841	54	3.65982	3	0.203323	7	0.474421
gene-LOC107052665	0	0	0	0	0	0	0	0
gene-MIR6633	0	0	0	0	0	0	0	0
gene-RBM41	24	1.99246	34	2.82265	14	1.16227	23	1.90944
gene-NFIC	288	18.3589	320	20.3988	93	5.92841	65	4.14351
gene-LOC107052481	0	0	0	0	0	0	0	0
gene-MACROD2	181	5.04376	233	6.4928	43	1.19824	53	1.4769
gene-LOC101751446	0	0	0	0	0	0	0	0
gene-CCNY	88	3.23075	80	2.93705	51	1.87237	33	1.21153
gene-LOC107052823	0	0	0	0	0	0	0	0
gene-LOC425117	133	5.82488	124	5.43072	68	2.97814	68	2.97814
gene-LOC107057170	111	4.71034	96	4.07381	68	2.88561	51	2.16421
gene-LOC107054479	2	0.0768696	6	0.230609	0	0	0	0
gene-LOC107052646	0	0	0	0	0	0	0	0
gene-LOC422895	33	2.12911	77	4.96791	2	0.129037	18	1.16133
gene-ENPEP	0	0	0	0	0	0	0	0
gene-ETFA	474	63.3369	864	115.449	636	84.9836	560	74.8284
gene-FAM81A	5	0.138943	0	0	0	0	2	0.0555771
gene-ATAD1	355	14.8283	461	19.256	366	15.2878	337	14.0765
gene-COL4A5	156	2.63399	163	2.75218	105	1.77287	143	2.41449
gene-LOC112532880	0	0	2	0.0633546	0	0	0	0
gene-P4HA1	740	21.4124	979	28.3281	523	15.1334	326	9.43304
gene-LBX2	0	0	0	0	0	0	0	0
gene-VCAM1	5343	74.1791	4929	68.4314	3160	43.8716	2861	39.7204
gene-XPC	105	4.11887	170	6.66864	70	2.74591	69	2.70668
gene-TBC1D15	861	43.7792	1038	52.7791	577	29.3387	596	30.3048
gene-MIR7439	0	0	0	0	0	0	0	0
gene-LOC112531966	0	0	0	0	0	0	0	0
gene-LHX8	4	0.0811743	0	0	0	0	0	0
gene-LOC107055272	0	0	0	0	0	0	0	0
gene-ANKRD10	349	17.6445	439	22.1947	100	5.05574	85	4.29738
gene-LOC107049516	6	1.33734	10	2.2289	5	1.11445	12	2.67468
gene-LOC107051884	0	0	0	0	4	0.338226	0	0
gene-LRRC7	2	0.0301248	0	0	0	0	2	0.0301248
gene-PA2G4	263	12.8025	418	20.3477	689	33.5396	506	24.6314
gene-MIR6561	0	0	0	0	0	0	0	0
gene-SMNDC1	158	10.1325	249	15.9684	203	13.0184	155	9.94015
gene-CSAD	14	0.983026	13	0.91281	10	0.702162	8	0.561729
gene-C7H2ORF47	34	3.08202	63	5.71081	63	5.71081	80	7.25182
gene-NCOR1	445	6.90383	569	8.82759	293	4.54567	275	4.26641
gene-MIR6658	0	0	0	0	0	0	0	0
gene-LOC100859822	0	0	0	0	2	0.140804	0	0
gene-IL17A	0	0	0	0	0	0	0	0
gene-XPR1	182	6.45204	208	7.37376	94	3.33237	210	7.44466
gene-SEMA3D	455	18.9213	607	25.2422	106	4.40803	68	2.82779
gene-PCDH20	4	0.113302	4	0.113302	0	0	0	0
gene-LOC107052242	1	0.0087348	0	0	0	0	0	0
gene-LOC101748992	0	0	0	0	2	0.081164	0	0
gene-TANK	92	3.80111	80	3.30532	68	2.80952	58	2.39635
gene-LAMP5	9	0.706438	27	2.11931	4	0.313972	45	3.53219
gene-CAPNS2	8	0.934573	14	1.6355	9	1.05139	14	1.6355
gene-LOC107052595	0	0	0	0	0	0	0	0
gene-CYGB	279	82.5695	361	106.837	57	16.869	81	23.9718
gene-LOC107054072	2	0.0414611	0	0	0	0	4	0.0829223
gene-AKR1B10L2	284	30.5223	334	35.8959	180	19.3451	177	19.0227
gene-LRFN5	19	0.59109	13	0.40443	4	0.12444	3	0.09333
gene-NAGPA	50	1.29549	99	2.56508	42	1.08821	61	1.5805
gene-LOC112532173	0	0	0	0	0	0	0	0
gene-LOC112531919	2	0.0420724	0	0	0	0	0	0
gene-CYP2D6	365	20.7585	547	31.1093	34	1.93367	124	7.0522
gene-LOC107056665	0	0	0	0	0	0	0	0
gene-TPH1	80	3.34073	44	1.8374	14	0.584627	16	0.668145
gene-DYNLT1	176	10.3218	172	10.0872	195	11.4361	213	12.4917
gene-TNNT3	0	0	0	0	0	0	0	0
gene-LOC107053622	0	0	0	0	0	0	0	0
gene-DDX24	167	7.41556	189	8.39246	196	8.70329	286	12.6997
gene-LOC112532725	0	0	0	0	0	0	0	0
gene-LOC112530006	25	31.2133	39	48.6927	10	12.4853	23	28.7162
gene-CHRM5	0	0	0	0	0	0	0	0
gene-DONSON	49	2.58783	62	3.2744	94	4.96442	60	3.16878
gene-GUCY2C	2	0.0777296	4	0.155459	0	0	4	0.155459
gene-WDR90	74	1.78939	106	2.56318	74	1.78939	57	1.37831
gene-ATP23	199	4.22738	169	3.59009	157	3.33517	129	2.74036
gene-LOC107054681	0	0	0	0	0	0	2	0.309413
gene-ACTN1	3239	140.814	2922	127.032	1745	75.8629	1454	63.2118
gene-PELI1	362	15.1326	432	18.0588	169	7.06467	117	4.89092
gene-LOC107052531	0	0	0	0	0	0	0	0
gene-CHRNA1	0	0	1	0.057673	0	0	0	0
gene-BIRC5	73	11.99	118	19.3811	145	23.8158	200	32.8493
gene-ISM1	19	0.161839	7	0.059625	0	0	0	0
gene-NINL	14	0.47172	12	0.404331	4	0.134777	10	0.336943
gene-LOC107051702	8	0.0885569	4	0.0442784	4	0.0442784	0	0
gene-LOC107051885	0	0	0	0	0	0	0	0
gene-NOL10	279	12.7978	385	17.66	559	25.6415	425	19.4949
gene-LOC107053688	0	0	0	0	0	0	0	0
gene-LOC112531712	0	0	0	0	0	0	0	0
gene-CGN	8	0.317087	0	0	4	0.158544	0	0
gene-ZFC3H1	416	9.60442	413	9.53516	328	7.57271	281	6.4876
gene-ORMDL2	61	9.98825	61	9.98825	27	4.42103	27	4.42103
gene-LOC107049565	0	0	0	0	0	0	0	0
gene-BUD13	109	6.96223	159	10.1559	162	10.3475	82	5.23764
gene-SMAD1	96	1.56999	155	2.53488	56	0.915828	63	1.03031
gene-LOC107049557	0	0	0	0	0	0	0	0
gene-FIGNL1	102	6.47115	129	8.1841	83	5.26574	86	5.45607
gene-CPNE1	520	30.7786	610	36.1057	358	21.1899	303	17.9345
gene-HCN1	1	0.0434744	4	0.173898	0	0	0	0
gene-STON2	141	3.11796	236	5.21871	123	2.71992	125	2.76415
gene-C1orf210	6	0.500716	13	1.08489	5	0.417264	6	0.500716
gene-LOC112530595	0	0	0	0	0	0	0	0
gene-LOC112532562	4	0.0970174	0	0	0	0	2	0.0485087
gene-EMILIN2	531	11.7243	806	17.7961	112	2.47291	131	2.89242
gene-SEPT11	1127	30.2601	1133	30.4212	394	10.579	174	4.67192
gene-OR14A16L14	0	0	0	0	0	0	0	0
gene-LOC101751325	2	0.0710749	4	0.14215	4	0.14215	9	0.319837
gene-SMYD5	52	3.19378	93	5.71196	77	4.72926	52	3.19378
gene-LOC112531834	0	0	0	0	0	0	0	0
gene-PEX12	16	1.55063	38	3.68275	45	4.36115	29	2.81052
gene-CLASP2	1138	17.0095	1203	17.9811	637	9.52116	659	9.84999
gene-OLFM1	29	1.47927	19	0.969176	11	0.561102	23	1.17321
gene-LOC101751046	0	0	0	0	0	0	0	0
gene-PKP4	38	1.3344	48	1.68556	16	0.561853	15	0.526737
gene-LOC107056412	165	4.98468	307	9.27453	229	6.91814	295	8.91201
gene-ESPN	1	0.0338155	0	0	0	0	0	0
gene-MIR122B	0	0	0	0	0	0	0	0
gene-GHRH	5	0.128446	4	0.102756	0	0	0	0
gene-LOC112532580	0	0	0	0	0	0	0	0
gene-ACER2	3	0.122775	41	1.67792	4	0.1637	3	0.122775
gene-LOC107056128	0	0	0	0	0	0	2	0.195728
gene-LOC101751112	0	0	0	0	0	0	0	0
gene-LOC107053873	0	0	0	0	0	0	0	0
gene-TTF2	208	5.21671	260	6.52089	241	6.04436	228	5.71832
gene-LOC112532987	0	0	0	0	0	0	0	0
gene-LOC101749231	0	0	0	0	0	0	0	0
gene-COL17A1	2	0.0567212	3	0.0850818	2	0.0567212	0	0
gene-CIRBP	903	28.7185	1366	43.4434	2663	84.6924	2501	79.5403
gene-LOC112531868	0	0	0	0	0	0	0	0
gene-FABP4	241	81.2546	0	0	4	1.34862	0	0
gene-LOC112532219	0	0	0	0	0	0	0	0
gene-KHDRBS1	385	9.24393	588	14.118	1550	37.2158	987	23.6981
gene-LOC107053326	0	0	0	0	0	0	0	0
gene-RNASEH2B	141	5.24278	268	9.96501	174	6.46982	188	6.99038
gene-MYH13	0	0	1	0.026662	0	0	0	0
gene-WSB1	700	49.5431	717	50.7463	275	19.4634	285	20.1711
gene-TMEM132B	17	0.358228	5	0.105361	6	0.126434	0	0
gene-HOXA5	60	5.07877	61	5.16342	7	0.592523	14	1.18505
gene-HNRNPLL	133	8.95324	165	11.1074	137	9.22251	142	9.5591
gene-ORC3	205	13.3285	278	18.0747	407	26.462	291	18.92
gene-INAFM2	19	3.43876	23	4.16271	3	0.542963	1	0.180988
gene-TMEM269	4	0.395574	0	0	2	0.197787	0	0
gene-HELT	0	0	0	0	0	0	0	0
gene-ASB10	0	0	2	0.0316115	0	0	0	0
gene-MIR200B	0	0	0	0	0	0	0	0
gene-MIR6710	0	0	0	0	0	0	0	0
gene-LOC107049052	1	0.0595869	2	0.119174	2	0.119174	0	0
gene-SPTB	83	1.74073	33	0.692099	28	0.587236	18	0.377509
gene-PAPPA2	6	0.127273	1	0.0212121	0	0	0	0
gene-PABPC4	15	0.993856	8	0.530056	28	1.8552	60	3.97542
gene-C2H18ORF21	30	2.11672	35	2.4695	32	2.25783	20	1.41114
gene-PDZD11	29	1.99679	75	5.16411	46	3.16732	32	2.20335
gene-RPL34	0	0	0	0	0	0	0	0
gene-LOC107049860	0	0	0	0	0	0	0	0
gene-LOC112533454	0	0	0	0	0	0	0	0
gene-LOC112531640	28	39.2521	138	193.457	18	25.2335	80	112.149
gene-NPAT	214	5.96022	294	8.18834	212	5.90452	160	4.45624
gene-LOC107055265	0	0	0	0	0	0	0	0
gene-MMAB	20	1.09836	21	1.15328	40	2.19673	14	0.768855
gene-B3GNT4	17	1.22489	76	5.47597	23	1.6572	51	3.67467
gene-TGFB1	292	25.7961	354	31.2733	273	24.1176	256	22.6157
gene-HUC	0	0	0	0	0	0	0	0
gene-PAQR7	16	1.63386	14	1.42963	4	0.408465	14	1.42963
gene-KLHL10	5	0.408935	2	0.163574	13	1.06323	2	0.163574
gene-LOC112531705	0	0	0	0	0	0	0	0
gene-REV1	94	2.35128	119	2.97662	88	2.2012	75	1.87602
gene-TMEM183A	229	25.7182	254	28.5258	138	15.4983	172	19.3167
gene-LOC107049969	0	0	0	0	0	0	0	0
gene-LOC112532423	0	0	0	0	0	0	0	0
gene-SPTY2D1	121	3.32999	193	5.31147	385	10.5954	192	5.28395
gene-HPS3	305	4.78761	290	4.55215	242	3.79869	170	2.6685
gene-LOC101747501	0	0	0	0	0	0	2	0.303249
gene-OARD1	98	7.86619	105	8.42806	92	7.38458	81	6.50164
gene-RPRML	0	0	0	0	0	0	0	0
gene-LOC101751426	0	0	4	0.980442	0	0	0	0
gene-OSBP2	74	2.55313	69	2.38062	46	1.58708	45	1.55258
gene-LOC112531945	0	0	0	0	0	0	2	0.102542
gene-LOC112532098	0	0	0	0	0	0	0	0
gene-LOC107051894	0	0	0	0	0	0	0	0
gene-LOC101748064	0	0	0	0	0	0	0	0
gene-USP43	0	0	0	0	0	0	0	0
gene-TXLNG	105	3.27996	107	3.34243	91	2.84263	73	2.28035
gene-RNF24	38	2.69905	21	1.49158	29	2.0598	17	1.20747
gene-LOC107049387	0	0	0	0	0	0	0	0
gene-OTC	0	0	0	0	0	0	0	0
gene-CTSV	3095	353.804	3969	453.715	1198	136.949	1769	202.223
gene-LOC107051407	0	0	0	0	0	0	1	0.091269
gene-CBX8	35	1.56503	48	2.14633	20	0.894303	25	1.11788
gene-MAP3K3	110	1.12192	131	1.3361	64	0.652752	48	0.489564
gene-NPFFR2	0	0	0	0	0	0	0	0
gene-PHKG1	125	14.9301	151	18.0356	173	20.6633	112	13.3774
gene-LOC112530329	0	0	0	0	0	0	0	0
gene-LOC107052027	0	0	0	0	0	0	0	0
gene-MAP1LC3B	359	27.9593	480	37.3829	200	15.5762	192	14.9532
gene-LOC101749936	0	0	0	0	0	0	0	0
gene-SRGN	234	68.1166	389	113.237	268	78.0139	198	57.6371
gene-LOC112532321	0	0	0	0	0	0	0	0
gene-LOC112532668	0	0	0	0	0	0	0	0
gene-LOC112531157	0	0	0	0	0	0	0	0
gene-LOC107053291	0	0	0	0	0	0	0	0
gene-CCDC58	34	6.16755	40	7.25594	69	12.5165	26	4.71636
gene-CXXC5	57	4.13119	49	3.55138	15	1.08716	27	1.95688
gene-DDO	14	0.280794	10	0.200567	0	0	0	0
gene-LOC101752122	0	0	0	0	0	0	0	0
gene-OR14A16L9	0	0	0	0	0	0	0	0
gene-LOC107055344	0	0	0	0	0	0	0	0
gene-CRELD1	47	3.72948	50	3.96753	13	1.03156	11	0.872856
gene-ACOT13	69	10.6131	55	8.45973	35	5.38346	32	4.92202
gene-PITX2	0	0	0	0	0	0	0	0
gene-ITGA7	127	4.47051	260	9.15223	4	0.140804	4	0.140804
gene-LOC107053912	0	0	0	0	0	0	0	0
gene-NEK2	252	24.9366	302	29.8843	855	84.6063	379	37.5039
gene-LOC107050291	0	0	0	0	0	0	0	0
gene-LOC101748407	0	0	0	0	0	0	0	0
gene-MIR6552	0	0	0	0	0	0	0	0
gene-LOC112533062	0	0	0	0	0	0	0	0
gene-LOC112533395	0	0	0	0	0	0	0	0
gene-TRADD	108	2.45027	148	3.35778	78	1.76964	86	1.95114
gene-PLS3	841	36.315	752	32.4719	306	13.2133	287	12.3929
gene-WDR17	0	0	0	0	0	0	0	0
gene-BTN3A2	0	0	0	0	0	0	6	0.500978
gene-LOC112533168	0	0	0	0	0	0	0	0
gene-LOC112531884	0	0	0	0	0	0	0	0
gene-LOC100859665	11	0.597733	19	1.03245	2	0.108679	0	0
gene-ABCA1	3515	79.4314	6447	145.688	2180	49.2633	1959	44.2692
[truncated: 21,748 more rows]
