# Supplementary material for: Transcriptomic and Translatomic Analyses Reveal Insights into the Signaling Pathways of the Innate Immune Response in the Spleens of SPF Chickens Infected with Avian Reovirus
Source: Viruses. 2023 Nov 29;15(12):2346. doi: 10.3390/v15122346 (PMC10747248; doi:10.3390/v15122346)
Supplement: Supplementary file 1 [file viruses-15-02346-s001.zip › Supplemental Table 4.xlsx]

## Sheet: A quadrants（1）
GENEID	Ribo_logFC	RNA_logFC
gene-LOC101750687	2.24597	-2.38918

## Sheet: B quadrants（680）
GENEID	Ribo_logFC	RNA_logFC
gene-ANKRD52	1.35889	-0.863638
gene-PABPC1	1.11224	-0.823601
gene-EEF2	1.72284	-0.727955
gene-EIF3H	1.1446	-0.69594
gene-NPM1	1.5795	-0.694201
gene-UGDH	1.03668	-0.69286
gene-EIF3M	1.17157	-0.681993
gene-EIF3F	1.4426	-0.628334
gene-EEF1A1	1.76454	-0.578654
gene-CKAP4	1.55735	-0.578643
gene-EIF2S3	1.20443	-0.561957
gene-MCFD2	1.21453	-0.539736
gene-EEF1B2	1.32914	-0.522224
gene-TPT1	1.49115	-0.504059
gene-ATIC	1.00514	-0.487122
gene-ITGB1BP3	1.65223	-0.476506
gene-MYDGF	1.27604	-0.469239
gene-EEF1D	1.32586	-0.465136
gene-URM1	1.1957	-0.38661
gene-HS1BP3	1.18745	-0.355734
gene-NAP1L1	1.25079	-0.352971
gene-COMMD6	1.39956	-0.31302
gene-LOC107053901	2.4946	-0.311034
gene-MTHFD1L	1.33986	-0.286113
gene-CEP70	1.49276	-0.280818
gene-SLC6A14	4.53629	-0.245344
gene-LOC107050662	1.11866	-0.235828
gene-FABP5	2.51701	-0.193185
gene-FAM207A	1.23787	-0.175892
gene-NUCB2	1.0237	-0.173612
gene-PDCL3	1.46279	-0.169574
gene-AZIN1	1.4212	-0.152105
gene-U2SURP	1.09914	-0.147302
gene-SCFD2	1.17741	-0.145699
gene-ALG12	1.07449	-0.1104
gene-JAKMIP2	2.6706	-0.106386
gene-IPO5	1.10386	-0.103395
gene-LOC107053423	3.58837	-0.0996295
gene-CIRBP	1.68911	-0.0943969
gene-UFM1	1.49678	-0.0881746
gene-MTIF2	1.26117	-0.0863113
gene-METTL2A	1.41205	-0.0834728
gene-COPS2	1.03463	-0.0787583
gene-SGO1	1.08614	-0.072548
gene-C11H19orf12	1.44337	-0.0705013
gene-SSR3	1.64421	-0.0369
gene-CARNMT1	1.20979	-0.0352497
gene-BOP1	1.16818	-0.0341667
gene-SLC25A3	1.1027	-0.0309736
gene-FAS	1.68351	-0.0287647
gene-FARP2	1.51729	-0.0258978
gene-HMGN4	1.13451	-0.0151077
gene-LOC422442	2.64359	-0.0123737
gene-B4GALT1	1.41635	-0.00969532
gene-MIEN1	1.34212	0.00163671
gene-SRSF5	1.6674	0.00243654
gene-ANKRD28	1.25633	0.0139457
gene-NUP54	1.20625	0.0288722
gene-ACE	2.15889	0.0486163
gene-GMDS	1.43485	0.0540177
gene-PWP1	1.15249	0.0601517
gene-PQLC3	1.88834	0.0687803
gene-SGMS2	2.80644	0.0779484
gene-NOL10	1.05747	0.0919697
gene-PRORSD1P	2.09877	0.0960179
gene-CMPK1	1.62458	0.0961693
gene-FBXO5	1.862	0.0985985
gene-DECR1	1.00819	0.104336
gene-THOC7	1.0543	0.106319
gene-BDH1A	1.01896	0.124553
gene-RACK1	1.71666	0.125063
gene-AHCY	1.53245	0.134773
gene-SACM1L	1.01516	0.135663
gene-NUDCD1	1.01201	0.138796
gene-BRAT1	1.1422	0.141368
gene-GEN1	1.2161	0.147009
gene-OSTC	1.31083	0.14885
gene-GPAT4	1.00552	0.149583
gene-TMED2	1.87154	0.150862
gene-XPOT	1.06232	0.154869
gene-SCO1	1.21062	0.161871
gene-SHCBP1	1.15055	0.167593
gene-DSP	4.45572	0.168415
gene-NCL	1.15645	0.173071
gene-PSMD13	1.13096	0.176406
gene-NAA50	1.42973	0.182771
gene-LRRC59	1.36389	0.183412
gene-HDLBP	1.48582	0.184234
gene-CARS	1.42631	0.195386
gene-XBP1	1.86414	0.196162
gene-ARFGAP1	1.24379	0.198124
gene-AP4E1	1.42298	0.201561
gene-KIF20A	1.12282	0.21249
gene-EIF4E	1.29753	0.214495
gene-TOMM20	1.54461	0.216354
gene-MFN1	1.04029	0.216372
gene-SERP1	1.57792	0.224672
gene-PSMD6	1.10177	0.226462
gene-DDX21	1.33266	0.227601
gene-COPG2	1.02767	0.240983
gene-LSMEM1	6.78839	0.24628
gene-ACTR8	1.07914	0.246438
gene-DNAJC11	1.0727	0.248262
gene-CCDC61	1.4369	0.249949
gene-EED	1.43386	0.250465
gene-ADSL	1.11026	0.250739
gene-EIF5A2	1.14211	0.251272
gene-ADPGK	1.05205	0.251282
gene-ENO1	1.32295	0.257333
gene-SLC30A9	1.16094	0.259168
gene-PSME3	1.0727	0.260281
gene-RNFT1	1.1258	0.262807
gene-GFM1	1.99403	0.265582
gene-THOP1	1.33429	0.289871
gene-PMPCA	1.03444	0.295579
gene-CDK7	1.15432	0.296539
gene-AK2	1.24058	0.296795
gene-DCUN1D5	2.03352	0.297604
gene-SLC30A7	1.05934	0.299051
gene-SMN	1.70134	0.30156
gene-HMBS	1.32036	0.301595
gene-CAND2	1.93688	0.306449
gene-ABCE1	1.1736	0.311057
gene-TIMM17A	1.5489	0.316619
gene-EBNA1BP2	1.0614	0.318617
gene-CINP	1.23729	0.318792
gene-GTPBP4	1.10213	0.318843
gene-EMC6	1.67206	0.322932
gene-HNRNPDL	1.32633	0.330937
gene-SRPRB	1.21704	0.333133
gene-PMM2	1.73604	0.343444
gene-ANAPC4	1.20446	0.345498
gene-IARS	1.38043	0.353461
gene-RABGGTA	1.33246	0.363776
gene-PWP2	1.13054	0.364259
gene-PFDN4	1.61718	0.364719
gene-METTL23	2.54683	0.365018
gene-SEC13	1.28391	0.366726
gene-PABPC4	2.3907	0.372763
gene-NOP58	1.11421	0.373384
gene-UFSP2	1.40214	0.376292
gene-KAT14	1.49398	0.37677
gene-BZW1	1.00619	0.378025
gene-GNPNAT1	1.29392	0.379066
gene-SLC19A1	1.17057	0.379637
gene-VDAC1	1.03973	0.384694
gene-DKC1	1.01121	0.399369
gene-SAR1B	1.32063	0.402771
gene-MARCH5	1.38602	0.40793
gene-COX8A	1.08879	0.411332
gene-MAD2L1	1.1151	0.42082
gene-CENPF	1.11471	0.422716
gene-LOC107052001	3.73362	0.424437
gene-ATP6V1C2	3.42251	0.425919
gene-METTL6	1.16425	0.430573
gene-POP1	1.9167	0.443519
gene-CYCS	1.57852	0.445241
gene-HSP90B1	1.22488	0.451761
gene-LAMTOR5	1.17872	0.454525
gene-CYP51A1	1.53892	0.458353
gene-KHDRBS1	1.87459	0.458902
gene-POLA2	1.52345	0.461786
gene-LOC107055568	1.34314	0.461871
gene-SLC29A1	1.35364	0.46538
gene-TFIP11	1.0503	0.466607
gene-ASPM	1.05603	0.470447
gene-TK1	1.20502	0.471113
gene-HSPD1	1.1405	0.474771
gene-SSBP1	1.43674	0.477073
gene-RABIF	1.51091	0.477836
gene-FUS	1.37276	0.480786
gene-ACSS2	1.03344	0.482339
gene-AKR1A1	1.01679	0.486844
gene-SEMA7A	1.39322	0.489078
gene-FANCI	1.31718	0.49232
gene-TMA16	1.37045	0.494399
gene-MSMO1	1.13099	0.501946
gene-ETF1	1.09693	0.503031
gene-PSMA2	1.07618	0.504564
gene-CDC16	1.2778	0.504743
gene-TSN	1.08393	0.506125
gene-GNPTG	1.11521	0.50678
gene-NUF2	1.67145	0.507455
gene-MAK16	1.38519	0.507754
gene-AARSD1	1.06892	0.516231
gene-MPHOSPH10	1.10112	0.516238
gene-SUPV3L1	1.14152	0.516317
gene-DUT	1.0734	0.516702
gene-PUS7	1.3407	0.519074
gene-LONP1	1.19731	0.520714
gene-LSM4	1.59722	0.525418
gene-FBXO22	1.39877	0.526218
gene-NME2	2.38557	0.526627
gene-HSP90AB1	1.47052	0.530316
gene-PSMD12	1.27582	0.531792
gene-COPE	1.0946	0.54098
gene-SUGP1	1.22725	0.541306
gene-FASTKD2	1.02374	0.541652
gene-SDAD1	1.20715	0.54902
gene-PMS2	1.38475	0.549361
gene-C14H7orf50	1.94433	0.551683
gene-GPN1	1.22549	0.557826
gene-CCT7	1.1175	0.559893
gene-UBA2	1.06074	0.565865
gene-TBRG4	1.38193	0.566078
gene-LRMP	1.2805	0.569774
gene-MRE11	1.07279	0.569904
gene-POMP	1.32748	0.572079
gene-CHCHD2	1.20751	0.572808
gene-RCL1	1.16851	0.574304
gene-CCT4	1.06255	0.574952
gene-DERL3	1.35501	0.575249
gene-USP5	1.08226	0.579792
gene-DOT1L	1.60568	0.583344
gene-MAPK6	1.65238	0.584203
gene-GATC	1.53561	0.585827
gene-SRM	2.09258	0.590215
gene-HOOK1	1.83484	0.593969
gene-ATP5F1	1.39939	0.594739
gene-SETDB2	1.74016	0.598054
gene-PAK1IP1	1.00762	0.5999
gene-PCNA	1.07423	0.604165
gene-ARMT1	1.3488	0.606773
gene-SDF2L1	1.19991	0.608643
gene-SPCS3	1.18968	0.61176
gene-SLC25A15	1.79625	0.612694
gene-CENPT	1.53461	0.61289
gene-PSMA6	1.01729	0.615441
gene-UBA5	1.49036	0.61768
gene-CSE1L	1.16067	0.618154
gene-CCT6A	1.06522	0.623582
gene-NDUFB9	1.0013	0.624446
gene-HMGN1	1.7434	0.625511
gene-CEBPB	2.06196	0.634096
gene-SSR2	1.88508	0.644882
gene-PDDC1	1.67646	0.645371
gene-R3HCC1	1.08387	0.648552
gene-GAPDH	1.42796	0.650955
gene-CTPS1	1.73105	0.651146
gene-PCASP3	1.74586	0.65311
gene-UCHL5	1.02372	0.654895
gene-UQCR10	1.66655	0.656377
gene-LMAN2L	1.13401	0.65713
gene-RPUSD4	1.47005	0.666844
gene-LOC420294	1.28393	0.67034
gene-NOS2	2.59393	0.673702
gene-NPEPPS	1.18768	0.675098
gene-CCNF	1.31756	0.675146
gene-IQGAP2	1.45225	0.675505
gene-C21H1orf50	1.73076	0.676993
gene-CCT5	1.22452	0.677228
gene-LOC112533601	1.55642	0.679268
gene-PXK	1.20787	0.681644
gene-CPT2	1.65387	0.683286
gene-MAN2A1	1.27282	0.68364
gene-EIF2AK2	1.5053	0.684153
gene-ALG2	1.79311	0.686557
gene-SSRP1	1.1099	0.689425
gene-CCT8	1.04561	0.690341
gene-PLA2G6	1.46798	0.698496
gene-EIF2S2	1.05092	0.699202
gene-PDSS1	1.59218	0.700802
gene-NAA15	1.14106	0.701897
gene-SEC61B	1.99347	0.704618
gene-DRG2	1.06689	0.705549
gene-SURF6	1.16725	0.706255
gene-SRP68	1.39994	0.70861
gene-GEMIN5	1.112	0.710251
gene-NOLC1	1.04945	0.712578
gene-TMEM168	1.31959	0.714987
gene-SNX5	1.46649	0.724972
gene-IFRD1	1.92393	0.725627
gene-URB2	1.00434	0.726992
gene-NOL12	1.73457	0.728323
gene-TYMS	1.28183	0.73078
gene-CEP95	1.38031	0.732064
gene-C1QBP	1.02799	0.738324
gene-SELENOS	1.17332	0.743267
gene-DDX27	1.19997	0.747732
gene-GSTZ1	1.70884	0.748493
gene-PSMD14	1.05428	0.748734
gene-PSMD7	1.24903	0.748798
gene-TSR1	1.02497	0.749282
gene-NT5C2	1.51982	0.749328
gene-HIST1H101	1.02804	0.750264
gene-PRODH	2.33226	0.753747
gene-OGFR	1.75307	0.754276
gene-PDCD11	1.05289	0.757041
gene-NOP16	1.53964	0.758447
gene-HEATR1	1.05112	0.758748
gene-NUP93	1.22503	0.758796
gene-SLC7A3	1.51777	0.761374
gene-PGAP1	1.0381	0.761993
gene-TXNDC11	1.7964	0.762102
gene-IMPDH2	1.06055	0.767558
gene-DARS	1.00068	0.768083
gene-GTF3C6	2.23822	0.769751
gene-HSPE1	1.84634	0.771787
gene-H2AFZ	1.56083	0.772391
gene-TIMM44	1.2594	0.773976
gene-PGP	1.74858	0.777253
gene-GRSF1	1.30015	0.778882
gene-DDRGK1	1.50216	0.779778
gene-SLC25A5	1.17977	0.780216
gene-PFKP	1.15825	0.785676
gene-AURKAIP1	1.33573	0.786176
gene-CENPI	1.15637	0.787462
gene-TICRR	1.4502	0.789132
gene-PLK4	1.31326	0.795056
gene-KIF11	1.13555	0.799324
gene-FPGS	1.38636	0.803682
gene-FDFT1	1.24323	0.80777
gene-LY75	1.16722	0.809373
gene-MDM4	1.80517	0.819784
gene-UQCR11	1.03949	0.82104
gene-LTV1	1.39369	0.823591
gene-UHRF1	1.12611	0.827157
gene-USP25	1.06139	0.829064
gene-TTC4	1.39226	0.83158
gene-DIS3	1.09387	0.832891
gene-MSTO1	2.7354	0.833085
gene-LOC425238	1.67973	0.833688
gene-PRMT3	1.40279	0.834814
gene-COG7	1.08974	0.838172
gene-NSUN2	1.47157	0.838302
gene-GADD45GIP1	1.96295	0.841943
gene-SELENOH	1.66418	0.85159
gene-DUS2	1.28778	0.853901
gene-PSMA7	1.33782	0.854343
gene-ORC5	1.25074	0.855176
gene-IDI1	1.84016	0.857234
gene-DENND5B	1.41202	0.858737
gene-ARID5A	2.21575	0.861848
gene-CALR	1.14866	0.862294
gene-CCDC15	2.2397	0.866853
gene-ARIH2	1.00893	0.867123
gene-AARS	1.09559	0.867958
gene-LOC416530	1.20628	0.874338
gene-DNAJC13	1.14686	0.875458
gene-LOC107055388	1.28961	0.884925
gene-DPP7	1.37987	0.886071
gene-EMG1	1.23199	0.895433
gene-WDHD1	1.03593	0.905849
gene-SRPK1	1.31491	0.906916
gene-DNAJC3	1.42962	0.910079
gene-CALCOCO2	1.28406	0.913284
gene-LOC107050717	1.00844	0.914361
gene-TRIM25	1.57631	0.914701
gene-ESCO2	1.21799	0.915341
gene-CENPC	1.34491	0.927118
gene-TRIM10	2.14145	0.928442
gene-RRM1	1.0892	0.93179
gene-PRDX4	1.60559	0.931872
gene-LOC107049485	2.58656	0.932474
gene-MDM2	1.30302	0.932717
gene-HMMR	1.41229	0.934222
gene-FARSB	1.35776	0.935681
gene-POLR2J	1.53674	0.936223
gene-YARS	1.00576	0.936704
gene-MYB	1.28623	0.937627
gene-THYN1	1.08891	0.938304
gene-LNPK	1.88436	0.939221
gene-PUM3	1.05833	0.942157
gene-TIMM8A	1.60447	0.945819
gene-BRCA1	1.23805	0.948677
gene-EIF4G1	1.07308	0.949067
gene-TMEM120B	3.92517	0.949347
gene-TTK	1.51189	0.950742
gene-MOGS	1.6572	0.954136
gene-SRP14	1.09681	0.954232
gene-USP14	1.12047	0.956022
gene-SEC23B	1.18645	0.95631
gene-DHRS11	1.96496	0.958941
gene-LOC107051323	1.51055	0.959046
gene-ALG6	1.96031	0.960492
gene-TMEM173	1.58118	0.961772
gene-NUFIP1	1.54814	0.966239
gene-PNO1	1.14045	0.967524
gene-RPA3	1.38751	0.967591
gene-HSPA14	1.4844	0.969619
gene-PMM1	1.11012	0.973663
gene-LSS	1.84343	0.976591
gene-DAZAP1	1.12023	0.980848
gene-LOC112529954	4.44301	0.980872
gene-PSPC1	1.63812	0.981886
gene-IGF2BP3	1.56282	0.982806
gene-HPF1	1.70666	0.984123
gene-SARS	1.26736	0.98592
gene-PPIL1	1.08588	0.986065
gene-STAMBPL1	1.08533	0.991269
gene-ATP10A	2.81357	0.991673
gene-BIRC5	1.36574	0.992494
gene-NSUN5	1.6846	0.994763
gene-LOC100857622	1.78129	0.995271
gene-UTP6	1.53164	0.996246
gene-DGKD	1.28508	0.996995
gene-CNPY2	1.88265	1.00085
gene-LOC112533603	1.61187	1.00126
gene-RRAGA	1.17366	1.00328
gene-CMTM6	1.11796	1.005
gene-IMP4	1.48333	1.00886
gene-RER1	1.13937	1.01031
gene-CBWD1	1.428	1.01618
gene-NLRC5	1.74124	1.01915
gene-DPM2	2.20633	1.01929
gene-PRR5	1.63347	1.01954
gene-C1R	1.50304	1.02299
gene-ZDHHC20	1.66226	1.02306
gene-GFPT1	2.29784	1.02909
gene-EIF2A	1.50142	1.02961
gene-SNRPG	1.00203	1.03146
gene-TNFRSF18	1.3724	1.03222
gene-GTSE1	1.17125	1.03649
gene-KIF2C	1.84525	1.04291
gene-SLX4IP	1.64178	1.04578
gene-DCK	1.42472	1.04757
gene-MYBBP1A	1.25529	1.04804
gene-PA2G4	1.30946	1.04937
gene-UROD	1.34883	1.0519
gene-ACAP1L	1.21221	1.05381
gene-PCNT	1.32166	1.05406
gene-CCND3	1.03459	1.05528
gene-GK	2.14788	1.0582
gene-CENPJ	1.69377	1.05922
gene-HSDL1	1.51447	1.06289
gene-HMGCR	1.04607	1.06349
gene-HYPK	1.43112	1.06401
gene-FANCD2	1.08503	1.06476
gene-SSR1	2.13399	1.07291
gene-AKR7A2	1.49499	1.07968
gene-TBL3	1.30016	1.08479
gene-SELENOK	1.28056	1.08693
gene-LOC112532382	1.96911	1.08707
gene-CHST2	1.81796	1.08748
gene-TRABD	1.06476	1.08931
gene-CDC25A	1.1734	1.09055
gene-ORC3	1.01825	1.091
gene-PGAM1	1.75166	1.09238
gene-EZH2	1.0406	1.09531
gene-CCNA2	1.74146	1.09532
gene-BYSL	1.18591	1.0974
gene-COPS3	1.25301	1.09849
gene-WDR77	1.71711	1.09906
gene-RN7SL1	1.22588	1.10331
gene-MTDH	1.55877	1.10452
gene-ATP6V1A	1.32586	1.10701
gene-DHCR7	1.27628	1.10801
gene-SNRPA1	1.12863	1.10822
gene-NT5C3B	1.10677	1.11009
gene-POLB	1.63158	1.11347
gene-KIF4A	1.30422	1.1168
gene-RRBP1	2.14356	1.11771
gene-NCAPG	1.09025	1.12239
gene-DUSP1	1.88243	1.12799
gene-SEC61A1	1.92093	1.12861
gene-HAT1	1.23649	1.12937
gene-FERMT1	1.25444	1.13003
gene-LOC423693	1.54493	1.13144
gene-GCSH	1.60283	1.13384
gene-FAHD2AL	1.00389	1.13431
gene-FAM129A	2.11201	1.14069
gene-PPRC1	1.28667	1.15674
gene-SPTY2D1	1.36527	1.16253
gene-AP3S1	1.4723	1.16954
gene-CENPU	1.85625	1.17143
gene-MIF	1.12588	1.17217
gene-ATAD3A	1.39138	1.17404
gene-TFRC	1.36418	1.17444
gene-PARP12	1.18804	1.17905
gene-FARSA	1.1125	1.18128
gene-GIMAP5	1.47323	1.1842
gene-PARPBP	1.58774	1.187
gene-SEC61G	1.2542	1.18771
gene-CDCA2	1.30202	1.19179
gene-DAD1	1.44457	1.19432
gene-KPNA2	1.5142	1.1965
gene-HSPA13	2.54704	1.19869
gene-SPHK1	1.52855	1.20216
gene-EDEM1	1.6308	1.2037
gene-LOC428967	4.33687	1.20404
gene-MCM5	1.20864	1.20458
gene-CDK1	1.50275	1.20478
gene-LOC112530399	4.53581	1.21303
gene-ARPC4-TTLL3	1.10812	1.21304
gene-P2RY12	2.25181	1.21407
gene-DGUOK	1.50475	1.21762
gene-LIPG	1.57996	1.21775
gene-TOP2A	1.18965	1.21798
gene-ORC4	1.16232	1.22174
gene-MB21D1	1.42943	1.22496
gene-UTP3	1.30239	1.23471
gene-TTC31	1.3337	1.2366
gene-LOC107049114	3.34094	1.23688
gene-BORA	1.93986	1.23731
gene-ZMYND19	1.33648	1.23852
gene-ERGIC1	1.61461	1.24482
gene-MYBL2	2.55858	1.2455
gene-C8H14ORF80	1.23357	1.24703
gene-CHAF1B	1.19848	1.24748
gene-SAMHD1	1.50848	1.24901
gene-BTAF1	2.17728	1.25213
gene-NDUFA13	1.01152	1.25787
gene-TCEB3	2.05286	1.25955
gene-PSMD3	1.39572	1.25997
gene-FEN1	1.66175	1.2603
gene-E2F7	1.86579	1.26433
gene-LIG1	1.19554	1.27092
gene-MTBP	2.0572	1.27178
gene-HELZ2	1.75057	1.27294
gene-PFKFB3	2.23648	1.28022
gene-STT3A	1.31617	1.28126
gene-NAT10	1.42582	1.29363
gene-WDFY2	1.50413	1.294
gene-DHCR24	1.42469	1.29436
gene-TERF1	1.5371	1.29514
gene-PPA1	1.64083	1.29941
gene-TRAM1	1.25699	1.3016
gene-CENPO	1.78268	1.30528
gene-POLR1D	1.92298	1.31765
gene-MADCAM1	2.2096	1.32702
gene-LOC112533598	2.01859	1.33047
gene-CDC45	1.27348	1.33246
gene-LOC100858809	1.90098	1.33706
gene-MTHFD2	1.49862	1.33824
gene-FANCA	1.32604	1.33974
gene-IFI35	1.40558	1.34562
gene-NAMPT	1.70435	1.34709
gene-DHX58	1.63218	1.34728
gene-NHLRC3	1.38092	1.35025
gene-TNFRSF8	4.46304	1.35193
gene-SKA3	2.27518	1.35203
gene-SPC25	1.37121	1.35285
gene-DNA2	1.68837	1.35301
gene-NIP7	2.15122	1.35522
gene-PLK1	1.92784	1.36077
gene-SDF2	2.00485	1.36343
gene-AURKA	1.54542	1.37654
gene-TCIRG1	1.33753	1.37694
gene-LOC112530162	1.48315	1.37696
gene-NMI	1.94165	1.38052
gene-ATP6V1H	1.09186	1.38998
gene-ELL	2.11723	1.39151
gene-ALG11	1.42849	1.3921
gene-MCM10	1.56438	1.3926
gene-CENPN	1.54819	1.40142
gene-RCC1	1.47129	1.40181
gene-ECM1	2.16164	1.40424
gene-TRAFD1	1.4009	1.40869
gene-LOC424430	1.60103	1.41242
gene-POLE	1.44317	1.42526
gene-SLC20A1	1.93094	1.43231
gene-IL6R	1.07	1.43769
gene-TP63	1.8503	1.43919
gene-TKT	1.2099	1.44042
gene-VPS54	1.30593	1.44697
gene-CHID1	1.69243	1.4514
gene-CDC20	2.05559	1.45353
gene-ANAPC5	1.51696	1.45474
gene-C1S	1.18556	1.45613
gene-PARP9	1.6203	1.46164
gene-TMEM258	1.24619	1.46614
gene-DTX3L	1.46994	1.4687
gene-DAP3	1.22249	1.47471
gene-GMNN	1.64356	1.48191
gene-UBE2C	1.34421	1.49452
gene-ALDOC	1.43366	1.50244
gene-TPSNRL	1.63711	1.50453
gene-ASNS	1.81354	1.51002
gene-SLC35F2	3.10145	1.51332
gene-SERPINF2	1.58781	1.51782
gene-NCAPH	1.37425	1.51825
gene-CCNB3	1.11584	1.52149
gene-LAMP1	1.65113	1.52389
gene-ARHGAP11A	2.12902	1.52483
gene-PTTG1	1.74636	1.53301
gene-GEMIN6	1.75789	1.54419
gene-GGA2	1.21042	1.54695
gene-GCNA	2.34439	1.54776
gene-PIM3	1.72956	1.55061
gene-HAUS1	1.60646	1.55156
gene-HAUS3	1.1236	1.55739
gene-CCNB2	1.73768	1.56059
gene-BARD1	1.54718	1.5719
gene-APAF1	1.29191	1.57249
gene-CMTR1	1.66967	1.57783
gene-ACSL5	1.19007	1.58048
gene-CDCA3	1.8224	1.58235
gene-NCAPG2	1.31671	1.58395
gene-LDHA	1.7302	1.58436
gene-TMEM214	1.84585	1.58848
gene-LOC107049149	1.89736	1.5924
gene-BTN1A1	1.30846	1.59396
gene-ORC2	1.70056	1.59527
gene-NDC80	1.5019	1.6043
gene-LOC100857191	1.16715	1.6066
gene-MST1	1.30314	1.60976
gene-LMAN1	3.05076	1.63844
gene-CKS1B	1.00208	1.65202
gene-TRANK1	1.8861	1.65452
gene-IMPAD1	1.69973	1.65606
gene-ERCC6L	1.68666	1.66501
gene-MITD1	1.5424	1.6663
gene-ZC3HAV1	1.68191	1.67224
gene-HIST1H2A4	1.77048	1.67234
gene-PIM1	1.45911	1.6727
gene-PMLL	1.72686	1.69106
gene-NDC1	1.1006	1.69112
gene-RNF19B	2.03566	1.6955
gene-GBP1	1.83036	1.69625
gene-LOC107049096	2.78828	1.70061
gene-HIST1H2B5	1.84135	1.71237
gene-FDPS	1.86483	1.71664
gene-CLCN7	1.29035	1.72015
gene-TRIP13	1.36324	1.73038
gene-FIP1L1	1.54087	1.73133
gene-GIMAP8L1	3.19746	1.73853
gene-STAT2	1.55708	1.74607
gene-DIO2	5.04517	1.77021
gene-HMGCS1	1.79332	1.77311
gene-LOC415756	4.55186	1.78591
gene-PARP14	1.38892	1.79128
gene-SPAG5	1.43295	1.79377
gene-RRM2	2.14013	1.81969
gene-MT4L	1.08797	1.82978
gene-K123	1.59069	1.8478
gene-MGST1	2.05466	1.86397
gene-CHIR-B6	4.47629	1.87111
gene-MAL2	3.66129	1.87153
gene-LOC101752158	4.0209	1.87486
gene-LOC771069	1.51502	1.90462
gene-CYP1C1	1.58922	1.9096
gene-FICD	2.71333	1.91571
gene-SLC52A3	2.87364	1.93512
gene-BCL2L15	2.02149	1.93845
gene-BID	1.51319	1.94324
gene-LOC419112	1.40749	1.94343
gene-RN5S	1.5804	1.97278
gene-BAK1	1.6774	1.97598
gene-MAD2L1BP	2.97226	1.97721
gene-ELMO3	2.03668	1.98146
gene-ERO1A	2.50272	2.01614
gene-CRTAM	1.28964	2.04062
gene-HIST1H2B7	1.42495	2.04674
gene-LOC112533033	1.93672	2.05054
gene-HPGD	1.75095	2.06294
gene-LOC107049909	5.27127	2.10958
gene-BST1	1.46304	2.12691
gene-OSTM1	1.27295	2.13107
gene-IFITM3	2.36411	2.18469
gene-LOC107054119	4.25655	2.19715
gene-MIS12	1.42123	2.2343
gene-POU2AF1	2.42558	2.26761
gene-SQLE	1.68211	2.26834
gene-FABP3	3.47476	2.29902
gene-PPIF	1.43652	2.30486
gene-ATP6AP1L	5.10144	2.50006
gene-KLHL41	6.54457	2.53014
gene-TNIP3	3.23793	2.53928
gene-CD164	1.15851	2.61453
gene-LOC101750160	4.99068	2.61901
gene-CTLA4	2.65145	2.62023
gene-F13A1	1.66094	2.63958
gene-GPR68	3.057	2.82169
gene-SUCNR1	4.27479	2.85438
gene-AP1S3	3.31297	2.89477
gene-LOC112532831	4.51984	2.92943
gene-TOR1BL	2.95909	3.07519
gene-HIST1H2B7L4	1.05851	3.1764
gene-CCAH221	2.80423	3.18535
gene-HIST1H4B	1.44126	3.21174
gene-GZMA	3.88155	3.30299
gene-BVES	3.42241	3.45676
gene-LOC112529946	3.49536	3.46867
gene-CHIR-AB1	2.1233	3.5912
gene-LOC112529944	2.50965	4.40102
gene-VH26L5	4.808	4.71907
gene-LOC112530067	2.04695	4.8826
gene-CYP3A5	6.95194	6.56357
gene-LOC107049459	1.52884	8.16904
gene-GBP7	5.30171	9.26369

## Sheet: C quadrants（154）
GENEID	Ribo_logFC	RNA_logFC
gene-FAM188A	1.68975	1.70174
gene-MHCIA9	1.36488	1.70474
gene-SOCS3	2.28679	1.82003
gene-LOC100858381	2.45895	1.82294
gene-ASS1	1.07052	1.84958
gene-ERLEC1	2.44375	1.85452
gene-SERPING1	1.77818	1.86245
gene-MTMR14	1.4455	1.86251
gene-IRF1	1.17231	1.87485
gene-IMPA2	2.63063	1.88699
gene-ACSBG2	1.78641	1.90039
gene-NEK2	1.62175	1.99563
gene-IL20RA	2.41311	2.01939
gene-GBP4L	2.27585	2.04439
gene-TNIP2	1.53771	2.06094
gene-RNF213	2.18624	2.07124
gene-EDEM3	2.30799	2.07705
gene-NMRK2	2.03811	2.07923
gene-LIPA	1.56818	2.08235
gene-GIMAP7L6	1.39647	2.12101
gene-PLA2R1	1.16845	2.1529
gene-LOC416147	1.66724	2.15423
gene-PLAC8L1	1.1972	2.15751
gene-SLC5A6	2.43604	2.17311
gene-PML	1.88688	2.17846
gene-RAB20	1.02934	2.19984
gene-C26H1orf116	1.74805	2.21712
gene-STAT1	2.54851	2.22374
gene-IRF4	3.67376	2.25263
gene-IL18	2.00022	2.26469
gene-CTSC	1.33526	2.27043
gene-ORC1	2.5089	2.28306
gene-REXO1	1.46821	2.31424
gene-TAP2	1.55274	2.33014
gene-BIRC2	1.59022	2.33286
gene-TARM1L	2.49106	2.36038
gene-SLBP	2.66434	2.39212
gene-MEF2B	2.68591	2.39532
gene-DSCC1	2.57041	2.4018
gene-EPSTI1	2.40312	2.41905
gene-MOV10	2.42569	2.42474
gene-PTGDS	3.18241	2.49769
gene-TAP1	1.24863	2.51989
gene-CCL19	1.75108	2.52897
gene-PATL2	3.02362	2.53956
gene-ZCCHC11	1.70894	2.54871
gene-ARID3A	2.92124	2.55259
gene-HERC4L	3.47882	2.58694
gene-CTSB	1.53242	2.6011
gene-LOC107050538	2.42245	2.60477
gene-THEMIS2	1.25475	2.61293
gene-LY6E	1.92302	2.61873
gene-IFIH1	2.99914	2.61882
gene-LITAF	1.79773	2.62456
gene-NPM3	2.32626	2.63076
gene-SLC7A5	1.08404	2.64165
gene-C3H8ORF80	1.70428	2.6641
gene-TXNDC5	4.47746	2.69105
gene-EXO1	1.93318	2.71193
gene-E2F3	2.92155	2.72877
gene-ZNFX1	2.53812	2.73646
gene-TMEM52	2.53476	2.74356
gene-MHCIY	2.87431	2.78742
gene-CD274	1.1737	2.79381
gene-CCR5	1.8337	2.82281
gene-HPX	1.75761	2.84115
gene-MZB1	2.13583	2.86513
gene-HISTH1	1.33211	2.90849
gene-UBE2L6	2.58072	2.91774
gene-LYGL	5.79485	2.93857
gene-LOC101750271	2.86627	2.94896
gene-IL21R	1.98163	2.956
gene-LAG3	3.68084	2.96704
gene-LOC107055361	2.58295	2.98361
gene-YF5	2.32538	3.0173
gene-HPS5	2.32087	3.02832
gene-SOCS1	4.46399	3.03575
gene-BLVRA	2.1734	3.08403
gene-CMPK2	3.8651	3.09792
gene-CHIR-IG1-5	2.42805	3.10451
gene-LBP	2.03247	3.12082
gene-IL18BP	3.33759	3.13149
gene-LOC100857706	3.46668	3.14401
gene-LY96	1.35865	3.16149
gene-FKBP11	2.21593	3.2
gene-FOS	2.46921	3.20756
gene-HMOX1	1.49471	3.25525
gene-SNX10	2.90723	3.2803
gene-LOC100857615	1.45867	3.31444
gene-CCLI7	1.80973	3.32423
gene-TNFRSF13B	2.66238	3.3244
gene-FCER2	1.8981	3.33354
gene-HIST1H2A4L3	1.60042	3.33928
gene-CCL26	2.78946	3.37534
gene-LOC112531167	7.64673	3.37754
gene-GBP	2.79382	3.38036
gene-HLA-F10AL4	3.69077	3.40494
gene-USP18	3.79856	3.41242
gene-HIST1H3H	1.39459	3.47735
gene-BCO2	3.59599	3.58088
gene-CXCL13L2	1.83017	3.60672
gene-CTSD	1.8874	3.60904
gene-BCL2L14	2.30447	3.61729
gene-GBE	5.1398	3.62062
gene-IFI27L2	2.8025	3.67159
gene-IFI6	2.46656	3.74222
gene-PRDM1	4.12586	3.74994
gene-LOC417973	5.61681	3.75245
gene-ATF3	3.00801	3.80804
gene-GSTA3	1.60523	3.82638
gene-IFIT5	3.79793	4.04415
gene-SAMD9L	3.55516	4.06703
gene-LIPI	3.11471	4.10835
gene-DDX60	5.8626	4.1915
gene-EAF2	4.85283	4.31001
gene-PTX3	4.94217	4.31295
gene-MX1	4.66212	4.33885
gene-GCH1	4.39116	4.34276
gene-OASL	4.8981	4.37143
gene-IL22RA2	4.62238	4.3772
gene-SLC16A6	4.65242	4.44641
gene-LOC107051961	3.27068	4.5429
gene-RSAD2	3.8649	4.57985
gene-GVINP1	5.50834	4.61743
gene-JCHAIN	4.17431	4.64315
gene-LOC101750621	1.23031	4.78429
gene-LOC107057545	3.57241	4.87146
gene-EXFABP	2.48749	4.88749
gene-MYO7B	5.46818	4.90105
gene-FAM46C	5.00269	4.99931
gene-SERPINB10B	1.37855	5.12498
gene-CMBL	5.66821	5.16654
gene-ACOD1	5.10736	5.30292
gene-RGS1	2.79074	5.46653
gene-ATP6V0D2	2.75872	5.59439
gene-IFNG	8.52039	5.77984
gene-CXCL13L3	4.54686	5.95795
gene-LOC107051274	3.81122	6.00905
gene-VH26L10	5.36522	6.03991
gene-PI3	2.23242	6.07724
gene-S100A9	1.96201	6.36541
gene-IGLL1	4.9653	6.51117
gene-LOC112533500	4.96296	6.66967
gene-CCL4	3.33106	6.77699
gene-AVD	6.20555	7.20797
gene-ASCL4	6.53202	7.49476
gene-IL4I1	6.14372	7.87528
gene-LOC107055347	7.10168	8.05217
gene-CCR10	5.97775	8.74637
gene-MIER3L	8.2795	9.05066
gene-RPTC15L	7.68118	9.46667
gene-TERAL2	6.20688	10.7942
gene-HINTW	7.8536	11.5417
gene-HNRNPKL	1.18741	11.7449

## Sheet: D quadrants（156）
GENEID	Ribo_logFC	RNA_logFC
gene-PLIN1	-2.2163	-9.26499
gene-CGREF1	-6.34254	-8.23667
gene-FABP4	-5.53534	-7.79896
gene-FAM26E	-1.65997	-5.93858
gene-OSR1	-2.67053	-5.84064
gene-LOC107050437	-7.3076	-5.52444
gene-FGF7	-6.0732	-5.42165
gene-ARHGEF4	-1.83184	-5.27841
gene-HSPB7	-3.09212	-5.21497
gene-ADCYAP1R1	-1.24324	-5.21062
gene-LVRN	-2.78419	-5.20934
gene-LOC100859665	-3.28452	-5.11171
gene-STXBP5L	-1.63256	-5.02516
gene-ISM1	-6.56024	-5.00827
gene-ABCB5	-3.04463	-4.80036
gene-AGTR2	-3.77036	-4.71608
gene-DPT	-1.96845	-4.63315
gene-ANKS1B	-2.20301	-4.5807
gene-VIPR2	-1.17439	-4.54208
gene-FMO3	-1.44044	-4.4425
gene-EBF3	-0.925729	-4.44161
gene-SCARA5	-4.04065	-4.40174
gene-PRRX1	-3.04333	-4.34932
gene-C2H8ORF34	-5.63619	-4.31189
gene-P4HA3	-3.17421	-4.27629
gene-ACTA1	0.221718	-4.27275
gene-HOXD8	-5.2605	-4.20959
gene-ADGRD1	-3.26389	-4.15934
gene-DUSP26	-2.12245	-4.11703
gene-C1QTNF3	-1.49675	-4.10343
gene-CPED1	-3.75833	-4.0301
gene-NEXN	-2.61627	-4.0132
gene-CSRP2	-1.95344	-4.01084
gene-MGAM	-6.07321	-4.00353
gene-MYL4	-1.65957	-4.00144
gene-ASPN	-1.75121	-3.98344
gene-RASL11B	-2.13597	-3.97083
gene-FHL2	-2.00674	-3.96573
gene-F8	-1.3686	-3.95628
gene-FHL5	-2.90236	-3.93625
gene-CDO1	-1.10675	-3.86933
gene-LMCD1	-2.19483	-3.83248
gene-MYOCD	-2.46638	-3.81609
gene-TPPP3	-0.269769	-3.75172
gene-NOX4	-2.49269	-3.74165
gene-ZNF385D	-2.98418	-3.72296
gene-FLRT3	-1.71481	-3.7206
gene-BNC2	-2.77805	-3.71555
gene-ID4	-3.03046	-3.57222
gene-KCNIP4	-5.52147	-3.56195
gene-ITGB8	-1.87488	-3.54714
gene-FOXP2	-2.69014	-3.52255
gene-SLC6A4	-3.7873	-3.45314
gene-LURAP1L	-1.38833	-3.41369
gene-TMEM132B	-1.46919	-3.39889
gene-FN1	-0.420859	-3.35126
gene-CERCAM	-1.33626	-3.34003
gene-DNER	-1.59706	-3.32489
gene-ADAMTS8	-1.45623	-3.31785
gene-SLC7A2	-3.31796	-3.30034
gene-PRSS12	-1.75016	-3.29266
gene-EDN2	-6.35144	-3.28485
gene-WBSCR27	-2.57565	-3.27793
gene-FBLN1	-0.438846	-3.23997
gene-KBTBD11	-1.33663	-3.23988
gene-LOC768772	-3.10357	-3.23748
gene-SSPN	-1.79857	-3.17236
gene-FLRT2	-1.07694	-3.16754
gene-PCDH11X	-2.07996	-3.11586
gene-CPN1	-6.58952	-3.09304
gene-EFCC1	-1.43685	-3.04612
gene-LUM	-1.17632	-3.03442
gene-COBLL1	-1.14196	-2.99674
gene-GRK5	-1.37659	-2.98041
gene-ZBTB47	-2.69502	-2.96875
gene-CD109	-1.4581	-2.96373
gene-ZDHHC2	0.330735	-2.96103
gene-THY1	-1.54438	-2.9142
gene-PALM	-0.246762	-2.88646
gene-LZTS3	-2.7586	-2.87748
gene-PKD1	-1.95503	-2.86052
gene-CDKN1AL	-2.08651	-2.8572
gene-SH3BGRL2	-3.56313	-2.81273
gene-ADA	-1.13259	-2.80117
gene-BBOX1	-2.03254	-2.79293
gene-LOC107050638	-1.70969	-2.79138
gene-CDK2AP1	-1.09103	-2.78022
gene-CEMIP	-1.01393	-2.77522
gene-TGFB2	-1.66362	-2.76428
gene-PAWR	-1.29718	-2.75546
gene-SAMD12	-1.97221	-2.741
gene-LOC107050990	-1.75609	-2.71194
gene-LOC112532542	-0.816965	-2.71023
gene-JAG2	-1.4412	-2.64898
gene-LOC107053122	-0.569105	-2.62588
gene-RGS11	-1.21438	-2.60525
gene-ASAP3	-2.46393	-2.6042
gene-MYO1D	-1.2488	-2.59301
gene-RNF122	-2.6742	-2.59205
gene-C3H1ORF198	-0.660737	-2.58197
gene-PLXNA2	-1.62803	-2.56529
gene-PIGY	-0.846033	-2.53972
gene-EDN1	-1.56284	-2.53515
gene-ECSCR	-2.35108	-2.52038
gene-FAM20A	-1.86086	-2.51282
gene-LOC107052568	-0.523922	-2.50168
gene-TPPP	-1.78349	-2.49802
gene-WWC2	-1.00531	-2.46939
gene-WFDC1	-0.568611	-2.45717
gene-SERTAD4	-1.28004	-2.45484
gene-AKR1D1	-0.812963	-2.45112
gene-PALMD	-1.98064	-2.44278
gene-RASGEF1C	-1.05333	-2.41927
gene-ANKS6	-1.69527	-2.41289
gene-ROR1	-1.28519	-2.40273
gene-LOC101750015	-0.690942	-2.39185
gene-LOC107049496	-1.36348	-2.38259
gene-ADAMTS5	-1.56494	-2.37764
gene-GJC2	-1.53035	-2.35062
gene-EDAR	1.57405	-2.32408
gene-CACNA1C	-1.60422	-2.31325
gene-PTGS1	-1.37143	-2.30873
gene-BICC1	-1.45825	-2.28761
gene-ARHGAP23	-0.310433	-2.27075
gene-PTPN21	-0.67306	-2.27052
gene-MAP3K20	-0.591774	-2.26047
gene-MSRB3	-0.619487	-2.23016
gene-FAM84B	-2.03349	-2.22008
gene-SOX13	-2.11683	-2.1977
gene-KCNE3	-2.05536	-2.18005
gene-SAMD4A	-0.413572	-2.17246
gene-LOXL1	-1.89154	-2.17205
gene-MEIS2	-1.23247	-2.16594
gene-RHOJ	-0.954051	-2.16403
gene-SPEG	-1.38583	-2.164
gene-USP12	-0.428282	-2.16196
gene-KIFC3	-2.2439	-2.14245
gene-MEGF6L	-3.12535	-2.12753
gene-GPX8	-1.00765	-2.06701
gene-PPP1R9B	-1.01808	-2.03699
gene-FNBP1L	-1.04747	-2.03592
gene-FAM219A	-0.966649	-2.03251
gene-LOC112533410	-0.080506	-2.02852
gene-PLCD3	-0.323634	-2.02777
gene-FAM92A	-0.393505	-1.99573
gene-PDGFD	-1.82249	-1.99572
gene-RASSF8	-0.953212	-1.9868
gene-KLF9	-2.12117	-1.98528
gene-LOC423474	-0.812272	-1.97522
gene-GAS7	-0.454276	-1.95586
gene-N4BP2L1	-1.00918	-1.92662
gene-RGS3	-0.910883	-1.87239
gene-CEP170B	-0.81743	-1.86639
gene-GJA4	-0.905053	-1.83639
gene-CYR61	-0.365252	-1.80884
gene-IGFBP2	-2.50611	-1.72526

## Sheet: E quadrants（9637）
GENEID	Ribo_logFC	RNA_logFC
gene-LOC107050901	-7.57201	-8.4222
gene-UPK3BL	-5.59671	-7.52721
gene-KRT17	-6.02098	-7.49506
gene-MPZ	-7.17685	-7.25382
gene-LOC107053414	-4.67499	-7.03525
gene-CYP24A1	-5.88518	-6.64898
gene-SUSD5	-1.37308	-6.56901
gene-LOC107053416	-5.3969	-6.51746
gene-DUSP19	0.876759	-6.23508
gene-KRT18	-2.13144	-6.10846
gene-FOXC2	-2.93578	-5.94834
gene-ACTC1	0.334101	-5.90977
gene-SERPINB5	-5.63621	-5.76435
gene-RGMA	-0.925162	-5.65215
gene-PTGER3	-2.37679	-5.53049
gene-SFTPC	-7.3209	-4.82968
gene-AKR1B1L	-2.83797	-4.74911
gene-OPTC	-1.00869	-4.72817
gene-MATN4	-5.9897	-4.62273
gene-PKP2	-5.74246	-4.51594
gene-LOC107051255	-3.02427	-4.45284
gene-ALDH1A2	-2.61775	-4.2228
gene-LOC112529934	-6.45023	-4.21977
gene-LOC424300	-2.45691	-4.13911
gene-TMEM117	-5.57831	-4.11599
gene-ALDOB	-0.615256	-4.01554
gene-VILL	-6.95699	-4.00742
gene-COL28A1	-5.82399	-3.95891
gene-SLC22A15	-1.94476	-3.94329
gene-HSD17B2	-1.70186	-3.87242
gene-LZTS1	-3.48096	-3.8652
gene-HOXB6	-3.24232	-3.84592
gene-C14H16orf45	-2.57734	-3.8396
gene-DPP6	-1.47887	-3.83203
gene-TNMD	-5.5967	-3.79831
gene-KRT15	-6.25417	-3.77187
gene-MET	-3.06258	-3.72738
gene-CCDC170	-1.09914	-3.63781
gene-MYH1E	-2.67113	-3.62858
gene-FAM110B	-2.44818	-3.62469
gene-PCDHB15	-6.38091	-3.6033
gene-SCEL	-3.3032	-3.603
gene-RPH3A	-1.6055	-3.56738
gene-CCDC102B	-3.61339	-3.56438
gene-PPL	-1.60032	-3.5619
gene-CNKSR2	-6.61001	-3.55663
gene-RASSF10	-6.15359	-3.53313
gene-GLP2R	-1.4503	-3.5312
gene-CHAD	-3.0015	-3.49492
gene-FAM110C	-2.71769	-3.48961
gene-COL20A1	-5.88519	-3.48132
gene-FREM2	-2.11203	-3.48113
gene-CYP2C45	-3.98593	-3.48011
gene-C1QTNF7	-2.51439	-3.47002
gene-MATN3	-1.75642	-3.442
gene-C4A	-1.84353	-3.41563
gene-ACAN	-2.76573	-3.4116
gene-CDON	-2.55589	-3.40638
gene-HAPLN3	-1.82607	-3.34386
gene-A2M	-1.49573	-3.32906
gene-VIP	-2.29819	-3.27951
gene-CLDN11	-1.5819	-3.27205
gene-LOC112530551	-3.25761	-3.25606
gene-GYG2	-2.45519	-3.24608
gene-SRCIN1	-6.2166	-3.22906
gene-RASSF7	-6.0725	-3.22111
gene-VSNL1	-1.15576	-3.21691
gene-ABLIM1	-2.86895	-3.21147
gene-NFASC	-1.9364	-3.1952
gene-TPD52L1	-2.575	-3.18852
gene-TRIL	-1.01238	-3.17267
gene-ESR1	-6.02797	-3.16528
gene-IGSF21	-6.1125	-3.14374
gene-SFRP1	-1.59014	-3.1411
gene-ARHGAP39L	-0.711088	-3.13987
gene-RASD2	-2.49411	-3.13028
gene-DOK6	-1.85736	-3.11882
gene-AXIN2	-2.4351	-3.11139
gene-TNX	-2.73497	-3.10657
gene-SLC4A11	-3.17668	-3.09667
gene-GDF6	-3.28695	-3.07489
gene-DKK1	-0.375115	-3.0731
gene-KCNQ3	-2.98593	-3.07
gene-GDPD5	-2.10024	-3.06054
gene-TMEM178B	-1.8508	-3.05888
gene-LOC107052240	-0.998238	-3.05653
gene-ZFPM2	-2.46032	-3.05499
gene-LOC776275	-1.15956	-3.05058
gene-TECRL	-6.23496	-3.01595
gene-HOXB8	-2.39559	-3.01014
gene-LMINA	-2.88558	-3.00551
gene-PIGR	-4.24828	-2.98708
gene-CFAP126	-5.2605	-2.98641
gene-SERPIND1	-0.339276	-2.98233
gene-TRAIL-LIKE	-1.68617	-2.97443
gene-ST6GAL2	-2.78663	-2.97335
gene-KIF26B	-2.0721	-2.93438
gene-ASTN1	-2.28303	-2.92917
gene-SCN9A	-2.26214	-2.92661
gene-CDCP1	-1.14689	-2.91439
gene-SPERT	-1.92959	-2.91216
gene-NAALAD2	-1.29161	-2.91014
gene-ACVR2B	-3.22506	-2.89943
gene-LOC101749388	-2.04824	-2.89389
gene-GRIN3A	-1.52335	-2.89031
gene-CAMK4	-2.78147	-2.88608
gene-ARHGAP36	-2.68392	-2.86516
gene-PATJ	-0.774552	-2.85572
gene-RET	-6.35516	-2.853
gene-B4GALNT3	0.565423	-2.83647
gene-FAM160B2	-1.10279	-2.82917
gene-SH2D4A	-2.34707	-2.82487
gene-NALCN	-1.28393	-2.8239
gene-FMN1	-0.133167	-2.81768
gene-TUBAL3	0.881199	-2.79617
gene-LOC101752077	-3.90877	-2.79078
gene-LRRN4	-1.37751	-2.77752
gene-LYG2	-1.17561	-2.77219
gene-GPRC5A	-3.16795	-2.76753
gene-EGFL6	-6.2166	-2.7655
gene-GPC6	-3.36661	-2.76226
gene-NACAD	-1.26258	-2.76061
gene-CLDN1	-3.5022	-2.75993
gene-ADGRV1	-2.84261	-2.75991
gene-OLFM2	-1.17533	-2.74685
gene-WNK2	-0.562913	-2.7427
gene-RHPN1	-1.47231	-2.74224
gene-LOC107049672	-5.99331	-2.7336
gene-CMYA5	-1.69469	-2.73336
gene-EEF1A2	0.6153	-2.73173
gene-SMOC1	-3.29824	-2.73154
gene-FGF1	-2.38457	-2.72762
gene-SPTBN4L	-5.84123	-2.71222
gene-PTPN5	-6.24557	-2.70689
gene-ROR2	-1.82673	-2.69769
gene-LOC112533501	-0.0818639	-2.69302
gene-LOC107054461	-1.16677	-2.68867
gene-TMEM98	-2.32917	-2.68698
gene-AGBL1	-1.77152	-2.67922
gene-KRT8	-6.4933	-2.67183
gene-CTNND2	-3.03481	-2.67097
gene-CELF4	-6.20168	-2.66783
gene-HIF3A	-2.02663	-2.65212
gene-PCOLCE2	-2.59303	-2.65048
gene-LOC427400	-2.28021	-2.64883
gene-ADAM5P	-6.02797	-2.63196
gene-SPIK5	-3.9513	-2.62583
gene-LOC107055284	-2.79681	-2.62167
gene-HHIP	-3.32446	-2.59068
gene-FSTL3	-1.88723	-2.58751
gene-RNF180	-1.21698	-2.58367
gene-PITPNC1L	-5.7899	-2.57608
gene-GYPC	-1.49144	-2.55931
gene-DDO	-6.41004	-2.55619
gene-RASL12	-2.29662	-2.54239
gene-ALPL	-1.70307	-2.5423
gene-PCP4	-1.34012	-2.53755
gene-COMP	-3.41508	-2.53434
gene-FOXC1	-0.474952	-2.53334
gene-NTNG1	-1.8349	-2.53323
gene-CREB5	0.103924	-2.53309
gene-LOC112531111	-0.479418	-2.53235
gene-LOC107054877	-0.990072	-2.52493
gene-LOC107050886	-2.40194	-2.51182
gene-PCDH1	-1.05448	-2.50633
gene-HSD11B1a	-0.816959	-2.49815
gene-ADGRL3	-2.19622	-2.4981
gene-RAB18L	-0.274799	-2.48988
gene-NAV2	-2.0104	-2.48696
gene-PPP1R12B	-0.239802	-2.48589
gene-JAZF1	-2.13717	-2.48173
gene-VTG1	-6.40622	-2.4803
gene-PHYHIPL	-1.62004	-2.47376
gene-LOC769704	-5.50014	-2.46984
gene-APCDD1	-0.915358	-2.45386
gene-PSD2	-1.14989	-2.45111
gene-SYTL2L	-2.06579	-2.44848
gene-FKBP1B	-1.89189	-2.42561
gene-C3H1orf95	-2.87704	-2.39732
gene-SLC8A3	-1.91081	-2.38601
gene-ABHD3	-2.03962	-2.38289
gene-ETNPPL	-1.7829	-2.37618
gene-TMEM26	0.0886765	-2.36988
gene-APBA2	0.272431	-2.36699
gene-THRB	0.133414	-2.36651
gene-SHROOM3	-2.70001	-2.36563
gene-LINGO1	-2.05054	-2.36112
gene-LOC107050351	-0.432243	-2.35921
gene-LOC107054133	-2.88247	-2.34919
gene-FEZ1	-3.1289	-2.34053
gene-NLGN4L	-3.19167	-2.3344
gene-KCNG3	-0.797914	-2.332
gene-COL6A6	-7.16219	-2.32918
gene-ADCY2	-0.552545	-2.32604
gene-CAMK2N2	-0.703908	-2.32503
gene-TRIQK	-0.440834	-2.32372
gene-GRIA1	-1.8961	-2.31498
gene-S1PR3	-0.119271	-2.31306
gene-SLCO5A1	-2.88557	-2.30647
gene-LRRC72	-2.46343	-2.29513
gene-C5H15orf52	-2.49952	-2.29486
gene-CD34	-2.02057	-2.28718
gene-GATSL2	-1.98071	-2.2817
gene-HECW1	0.0903999	-2.2754
gene-WNT5B	-1.5369	-2.27409
gene-LRIG3	-1.44594	-2.27185
gene-LOC101749597	-0.643221	-2.27136
gene-LYPD6B	-1.92627	-2.25576
gene-NXNL1	-2.36087	-2.25552
gene-SPON1	-1.10084	-2.25405
gene-KCNH4	-2.56508	-2.25111
gene-LOC768687	-2.50696	-2.24349
gene-LOC112530523	-0.863336	-2.24302
gene-GXYLT2	-1.37668	-2.24258
gene-CZH9ORF3	-1.13951	-2.23552
gene-LOC770653	-1.00797	-2.22925
gene-SHISA4	-0.842683	-2.21781
gene-ATP2C2	3.48949	-2.20067
gene-ELFN1	-5.54368	-2.19998
gene-RUSC2	-1.7057	-2.19767
gene-FRZB	-0.185645	-2.1962
gene-SPRY4	-1.11032	-2.19577
gene-USP13	-0.406247	-2.19362
gene-SCNN1G	-0.811233	-2.19323
gene-GPR156	-0.702521	-2.1803
gene-FSTL5	-1.61797	-2.1758
gene-ELOVL7	-1.53408	-2.17265
gene-CFTR	-2.08282	-2.16564
gene-DUSP14	-2.07391	-2.16037
gene-EDA	-1.0486	-2.15918
gene-LSAMP	-0.444459	-2.15291
gene-KIF1A	-1.04355	-2.14862
gene-RTKN	-0.945339	-2.14704
gene-THSD1	0.212403	-2.14335
gene-KIAA1456	-1.88229	-2.14316
gene-EPHB1	-0.686804	-2.14102
gene-CYBRD1	-1.09816	-2.13874
gene-SPON2	-1.62986	-2.13826
gene-MAOB	-2.35476	-2.13733
gene-TANC2	-1.85882	-2.13018
gene-RTN1	-0.828473	-2.12975
gene-SERINC2	-2.18316	-2.1287
gene-MKX	0.537148	-2.12853
gene-FTL	-0.701714	-2.12753
gene-HS3ST3B1	-2.36078	-2.12664
gene-PAQR5	-2.69514	-2.12607
gene-GALNT18	-2.93403	-2.12324
gene-HPGDS	-0.967546	-2.12197
gene-GALNT16	-3.181	-2.12035
gene-HSPB9	-1.49282	-2.11887
gene-PRKAR2B	-0.42246	-2.11503
gene-AR	-0.665466	-2.10981
gene-LOC107051636	-2.40111	-2.10645
gene-LOC101748309	-0.860633	-2.10591
gene-LOC101751179	-6.21309	-2.08795
gene-KIT	-2.26944	-2.08685
gene-MAPK8IP1	-0.236252	-2.08498
gene-ALDH1L2	-0.897226	-2.08375
gene-MDGA2	-6.08464	-2.08362
gene-CAB39L	-0.456609	-2.07177
gene-SH3RF3	-1.57229	-2.0661
gene-LOC107049730	-0.685391	-2.06235
gene-FAM124B	-2.7219	-2.05931
gene-MID2	-1.2703	-2.05905
gene-WWTR1	-1.22748	-2.05342
gene-CNTN4	0.544347	-2.05219
gene-LRRC38	-1.23577	-2.04203
gene-FAM198B	-1.79125	-2.04034
gene-CDH19	-2.56847	-2.03071
gene-KIFAP3	-0.573924	-2.02308
gene-NT5E	-1.61133	-2.02051
gene-S100A1	-2.92702	-2.01941
gene-CFAP36	-1.31263	-2.01365
gene-DGKG	-1.75269	-2.00905
gene-GLI3	-0.691618	-2.00805
gene-CDKL1	-1.5488	-1.99409
gene-KCTD3	-0.712663	-1.9933
gene-CDH6	-1.49867	-1.98859
gene-MYO16	-4.03042	-1.98131
gene-CNTLN	0.220366	-1.97644
gene-LOC112531967	0.541016	-1.97555
gene-TUFT1	-1.45093	-1.97518
gene-EHHADH	-0.488238	-1.97323
gene-UBE2E2	-1.02568	-1.96523
gene-RGS6	-5.96846	-1.96513
gene-LOC769660	-1.5197	-1.96101
gene-KRT7	-3.29908	-1.95858
gene-WSCD1	-1.69895	-1.9573
gene-TRHDE	-5.96202	-1.95624
gene-PSAT1	-0.435565	-1.95615
gene-HOXB5	-1.68104	-1.93887
gene-PDGFA	-1.99863	-1.93562
gene-GPX7	0.540748	-1.93099
gene-BDKRB1	0.18175	-1.92567
gene-PRUNE2	-1.98653	-1.92518
gene-MLLT3	-1.00988	-1.9216
gene-GRTP1	-0.534971	-1.92113
gene-LOC112530469	-2.28871	-1.9164
gene-MN1	-0.717129	-1.9085
gene-KCTD15	-1.29502	-1.90505
gene-RASGRF1	-1.56867	-1.90256
gene-LOC107049163	-1.13454	-1.90192
gene-PLAT	-1.02962	-1.89305
gene-DMBT1L2	-3.01657	-1.88814
gene-CES1L1	-1.60487	-1.88776
gene-FAM189A1	-2.15101	-1.87986
gene-EMID1	-1.27233	-1.87939
gene-ZFHX4	-2.18782	-1.86936
gene-MYOC	-2.71414	-1.86824
gene-CORO2B	-1.68545	-1.86746
gene-TSNARE1	-2.07311	-1.86693
gene-OBSCN	1.36998	-1.86518
gene-MPP6	-0.484643	-1.86422
gene-RND3	-0.761301	-1.864
gene-ME3	-0.596715	-1.85372
gene-CLMN	-1.33648	-1.84879
gene-NECAB1	-2.7312	-1.84719
gene-CTBP2	-1.26421	-1.84718
gene-EPS8L2	-0.902369	-1.84697
gene-SHC2	-6.64516	-1.84153
gene-HIC1	-1.70203	-1.83726
gene-NEBL	-1.33302	-1.83685
gene-C3orf70	-1.31123	-1.83659
gene-LOC112533566	0.328939	-1.83339
gene-KIAA0895	-0.0800075	-1.83326
gene-PIP5K1B	-3.57184	-1.83232
gene-UNC13C	-0.979235	-1.83069
gene-CXADR	1.69532	-1.82976
gene-MT	-0.442982	-1.82744
gene-LPAR2	-1.89222	-1.82569
gene-HOXB4	-1.6696	-1.82467
gene-TPM2	-0.762575	-1.8189
gene-MBLAC2	-0.916036	-1.81714
gene-PRRG1	-0.63238	-1.81652
gene-DPYSL3	-0.715826	-1.81465
gene-PID1	-0.252481	-1.81443
gene-SLC6A2	-2.87341	-1.81197
gene-LOC107050086	-0.364222	-1.81097
gene-DUSP8	-1.12727	-1.80926
gene-GRIN2A	0.34119	-1.80889
gene-NPTX2	-6.38091	-1.80573
gene-PVALB	0.401578	-1.80452
gene-C1HXORF36	-0.543751	-1.80412
gene-HHIPL2	-2.91973	-1.80098
gene-BAG2	-1.70846	-1.79935
gene-CHSY3	-2.99553	-1.79615
gene-EPHB2	-1.69085	-1.78788
gene-ES1ML2	-0.585558	-1.78314
gene-ARHGDIG	-1.89192	-1.78161
gene-IGSF10	-1.02643	-1.78141
gene-PRDM5	-3.14864	-1.78125
gene-AHDC1	-0.548356	-1.77628
gene-FBXL7	-1.51078	-1.7738
gene-GPC2	-1.15072	-1.77064
gene-FGL1	-1.13888	-1.76464
gene-LARP6	-0.934072	-1.76401
gene-PKP4	-0.977411	-1.76097
gene-DCLK1	-2.62414	-1.76082
gene-KCNK13	-1.09564	-1.75608
gene-SMYD3	-0.231145	-1.75531
gene-TMEM116	-2.34229	-1.75327
gene-ZFPM1	-0.60606	-1.752
gene-PNPLA3	0.0501596	-1.75195
gene-CATH3	-0.70988	-1.75178
gene-ASPHD2	-5.33453	-1.7478
gene-CLYBL	-0.217389	-1.74607
gene-LARGE1	-1.82406	-1.74541
gene-SH3PXD2B	-0.148895	-1.74505
gene-PXDC1	-1.27118	-1.74502
gene-MTMR11	-1.09341	-1.74262
gene-PARD3	-0.961383	-1.74235
gene-UTS2R	-0.916216	-1.74015
gene-TMEM108	-1.98721	-1.73838
gene-TCF4Z	-0.925638	-1.73465
gene-DACH2	-2.3046	-1.73148
gene-TSHZ3	-1.45312	-1.73014
gene-SPRY2	-0.659254	-1.72555
gene-LOC107050845	1.68494	-1.72279
gene-KANK4	-1.37435	-1.7209
gene-TMEM200A	-2.59658	-1.71465
gene-KIF25	-0.206265	-1.71127
gene-CNTF	-2.51536	-1.71109
gene-CRMP1	-0.84757	-1.70845
gene-PPP1R3D	-0.16299	-1.70753
gene-SOX17	-2.14393	-1.70724
gene-YES1	-0.872579	-1.7063
gene-TRPS1	-1.39382	-1.70245
gene-MLF1	-0.280753	-1.70166
gene-ISPD	-0.884813	-1.70141
gene-LOC107050551	0.147737	-1.70057
gene-RAB3B	-1.63914	-1.70038
gene-THRA	-1.21885	-1.69858
gene-ADRA1B	-1.39781	-1.69498
gene-LOC107050733	0.264122	-1.69478
gene-FAM109B	-0.846151	-1.69453
gene-TMEM169	-3.55191	-1.69326
gene-STK38L	-1.00826	-1.69294
gene-CDKL5	-1.16947	-1.6928
gene-LOC100858941	-0.625857	-1.69168
gene-EVC	-1.24198	-1.69128
gene-LOC107053200	-2.12472	-1.69008
gene-SYT7	-1.54325	-1.68474
gene-CCDC30	0.0840748	-1.68177
gene-OSGIN1	-0.491413	-1.68144
gene-RARRES1	-0.994771	-1.67997
gene-LPAR3	-3.29767	-1.67409
gene-ARNT2	-0.783614	-1.67286
gene-CLIC3	-2.1838	-1.66942
gene-DGKB	-1.42898	-1.6681
gene-LOC769510	-1.68771	-1.66751
gene-CNKSR3	-1.03551	-1.66698
gene-CDC42EP3	-0.788855	-1.6656
gene-HRH1	-2.05989	-1.66038
gene-PLEKHH2	-1.35371	-1.65961
gene-STXBP4	-0.735522	-1.65678
gene-MMP11	-2.38758	-1.648
gene-CDR2L	-0.637361	-1.64636
gene-VSIG10L	-0.8381	-1.64497
gene-GHR	-0.586543	-1.64471
gene-C1QTNF1	-2.06584	-1.64402
gene-S100A11	-0.56855	-1.64382
gene-NT5C1A	-0.989128	-1.64245
gene-RAB34	-1.34589	-1.63908
gene-NBEA	-1.53108	-1.6349
gene-FAM20C	-1.37339	-1.6321
gene-COL8A2	-1.51643	-1.6315
gene-ATP9A	-0.710987	-1.63068
gene-KALRN	-0.913495	-1.63
gene-SMAD2Z	-0.528678	-1.62966
gene-CACNA1G	-1.90569	-1.62907
gene-SPTBB4L	-1.66918	-1.6276
gene-PCSK6	-3.27214	-1.62689
gene-SLIT1	-1.56171	-1.62548
gene-SH3BP4	-0.953834	-1.62133
gene-FRMPD4	-3.32882	-1.62099
gene-TTLL7	-2.63079	-1.62096
gene-ELAVL4	-1.55519	-1.62042
gene-REEP4	0.264575	-1.61957
gene-ARHGEF26	-0.32677	-1.618
gene-LOC112532368	0.21574	-1.61706
gene-LOC101747860	-0.860286	-1.61311
gene-GFPT2	-0.271289	-1.61274
gene-FAM135A	-1.16172	-1.61217
gene-TSKU	-1.72072	-1.61151
gene-SSBP4	-0.256722	-1.60949
gene-CRY4	-0.00363805	-1.60899
gene-PTGFR	-1.36175	-1.60661
gene-MBNL2	-0.982039	-1.60543
gene-NOS1AP	-2.08178	-1.60521
gene-REPS2	-1.38681	-1.60233
gene-UACA	-0.841184	-1.60233
gene-ADAM22	-5.78612	-1.60071
gene-SOGA1	-0.911086	-1.59932
gene-LOC112531189	-2.00497	-1.59848
gene-PTPRN2	-1.77636	-1.59692
gene-LOC107056280	-1.47272	-1.59658
gene-FGF12	-0.962534	-1.59629
gene-GATA6	-1.5036	-1.59264
gene-CNTNAP2	-2.25193	-1.59161
gene-DST	-0.821811	-1.59008
gene-LOC107056538	-3.24233	-1.58995
gene-MAPKAPK3	-0.872071	-1.58253
gene-TUB	-0.498198	-1.58023
gene-PCSK5	-0.634628	-1.57662
gene-ISLR	-1.01838	-1.57214
gene-SH3RF1	-0.383513	-1.57096
gene-PEX5L	-5.77334	-1.56441
gene-ZC3H4	-0.993567	-1.56412
gene-SYDE1	-1.47638	-1.56275
gene-NHSL1	-1.45977	-1.56261
gene-ADM	-0.158886	-1.55767
gene-LOC101750014	-0.363481	-1.55741
gene-LOC112532077	0.580828	-1.55731
gene-OPCML	-1.03108	-1.55587
gene-ROBO4	-0.647089	-1.55485
gene-PRICKLE2	-1.2115	-1.55286
gene-ANGPTL1	-1.67207	-1.54864
gene-LRRC49	-0.982622	-1.54772
gene-HOXA3	-0.404271	-1.5477
gene-MICAL2	0.222378	-1.54432
gene-SH3D19	-0.9538	-1.54325
gene-DOCK1	-0.983514	-1.54176
gene-HTR2A	-6.20145	-1.54175
gene-SOCS2	-1.3603	-1.54161
gene-MAP6D1	-1.6948	-1.53949
gene-BBS9	-0.942735	-1.53721
gene-LOC101748744	-0.964372	-1.53693
gene-GPR157	-0.883464	-1.53489
gene-CHL1	-0.74333	-1.5348
gene-PTPRQ	-2.21553	-1.53478
gene-LOC112531897	-0.787099	-1.53371
gene-NCS1	-0.778544	-1.53149
gene-BCL9	-1.79324	-1.53116
gene-PLS3	-0.958815	-1.52855
gene-SLC4A4	-2.61744	-1.52514
gene-CA5A	-0.137466	-1.52389
gene-IL17RD	-1.33946	-1.52377
gene-NR1D2	-0.987077	-1.52119
gene-LOC101748207	-1.8581	-1.51922
gene-HOXA9	-1.91226	-1.51897
gene-LOC101750591	0.932226	-1.5189
gene-ZNF423	-0.387945	-1.51788
gene-HES4	-0.91024	-1.51547
gene-LRP6	-0.852446	-1.51432
gene-STXBP6	-0.700649	-1.51217
gene-DACT2	-1.43665	-1.51204
gene-DNMBP	-0.627182	-1.50897
gene-KANK3	-0.61119	-1.50846
gene-CDK14	-0.412792	-1.50746
gene-RYR1L1	-0.643292	-1.50493
gene-SOCS5	-0.598395	-1.5046
gene-DDX4	-0.923221	-1.5041
gene-BHMT	-0.457539	-1.5027
gene-PDE1A	-1.66845	-1.50141
gene-LOC101750810	-0.325293	-1.50022
gene-PRR16	0.423353	-1.49659
gene-CHRNB2	-2.51803	-1.4961
gene-TMEM45A	0.852891	-1.4955
gene-TNKS1BP1	-0.138291	-1.4953
gene-LOC107050028	-1.38568	-1.49489
gene-CFL2	-0.963259	-1.49398
gene-PLIN4	-0.436183	-1.49276
gene-PDE5A	-0.944777	-1.49145
gene-SCHIP1	-1.32663	-1.49067
gene-SLMAP	-0.533673	-1.49035
gene-TMCC2	-1.32779	-1.48865
gene-ASTN2	-1.34773	-1.4873
gene-RHOBTB1	-0.862125	-1.4865
gene-LOC107050420	0.668276	-1.48304
gene-CRTC2	0.0498109	-1.48249
gene-FAM151B	-0.271575	-1.48209
gene-GREB1	-0.242226	-1.48064
gene-CBX6	-0.810446	-1.48032
gene-ITGB4	-0.830826	-1.48004
gene-LOC107054744	-1.54638	-1.47794
gene-CRY2	-0.38697	-1.47673
gene-IL11RA	-1.63418	-1.47643
gene-CCSER1	-0.270953	-1.47622
gene-WFS1	-0.966693	-1.47598
gene-LOC101749469	0.267581	-1.47523
gene-LRRC32	-2.07824	-1.47507
gene-VWA1	-0.666268	-1.475
gene-ERI3	-0.0198709	-1.47167
gene-IL17RC	-1.02558	-1.47141
gene-IGFBP4	-1.47268	-1.46838
gene-RAB11FIP2	-0.605774	-1.46558
gene-LOC112530169	-1.21735	-1.46522
gene-PDZRN4	-0.639959	-1.46462
gene-MISP	-0.383676	-1.46393
gene-PBX1	-0.844885	-1.46382
gene-CAMK2B	0.519175	-1.46113
gene-RPRD1A	-0.619232	-1.46102
gene-VASN	-1.25859	-1.46008
gene-SHROOM2	-0.776827	-1.45877
gene-PAK1	-1.19665	-1.45872
gene-TOM1L1	-1.19148	-1.45838
gene-KIAA1755	-1.24057	-1.45716
gene-GLIS2	-0.2575	-1.45026
gene-ACOT11	0.339619	-1.44826
gene-SORBS1	-0.691694	-1.4464
gene-POMGNT2	-0.912811	-1.44597
gene-SOST	-1.22412	-1.44563
gene-C2H8ORF37	-0.363798	-1.44482
gene-DISP3	-1.27632	-1.44379
gene-ANKRD13B	-0.754381	-1.44184
gene-FAM129B	-0.964449	-1.44062
gene-KIAA0513	-1.60146	-1.43846
gene-SNAI1	-1.20628	-1.43807
gene-ARSH	-1.145	-1.43524
gene-EVC2	-1.68915	-1.43438
gene-IDNK	-0.213874	-1.43326
gene-CNR1	-1.48229	-1.43233
gene-GLI2	-0.928225	-1.4256
gene-FAM131B	-1.25854	-1.42322
gene-HOXA4	-1.50326	-1.42171
gene-LIMS2	-0.664445	-1.42135
gene-CCNJL	-1.13719	-1.42084
gene-PRAG1	-0.147672	-1.42043
gene-VWCE	-1.94283	-1.41966
gene-TEAD4	-1.91435	-1.4177
gene-CHMP4C	-0.181807	-1.4134
gene-FAM212A	-1.03243	-1.41072
gene-LOC100858647	-0.671026	-1.41065
gene-MB21D2	-2.56695	-1.40734
gene-PLEKHH1	-1.69205	-1.40657
gene-PFKFB4	1.74465	-1.40472
gene-ABLIM2	-1.69976	-1.40458
gene-FAM46D	-1.76014	-1.40375
gene-UHRF1BP1L	-0.666187	-1.40367
gene-PRPS2	0.340184	-1.39704
gene-LOC107054098	-1.93521	-1.39698
gene-GNG12	-0.889341	-1.39533
gene-LOC107051537	-1.0539	-1.39217
gene-TPRG1L	-0.0925762	-1.39144
gene-STRIP2	-6.25418	-1.39114
gene-BAHCC1	-0.478639	-1.38992
gene-KCNN3	-2.77496	-1.38957
gene-RBPMS	-1.51792	-1.38941
gene-IVD	-0.96479	-1.38897
gene-LOC107050785	-1.65948	-1.38583
gene-CAPN5	-0.528656	-1.38554
gene-LOC112530621	0.832349	-1.38389
gene-GALNT13	-1.09512	-1.38127
gene-LOC112530996	-0.738514	-1.38001
gene-LOC107055283	-3.80331	-1.37593
gene-NHS	-1.37365	-1.37561
gene-LOC112530311	-0.891263	-1.37536
gene-VIM	-0.103722	-1.37528
gene-PTDSS2	0.420089	-1.37417
gene-TMEM246	-0.559275	-1.37288
gene-FZD8	-2.61441	-1.37148
gene-DDR2	-0.768191	-1.36805
gene-HS3ST1	-0.139103	-1.36706
gene-FGGY	-0.535193	-1.36651
gene-DYRK3	0.0564509	-1.36593
gene-SEMA6C	-0.691614	-1.36534
gene-EPHB3	-1.12105	-1.36446
gene-SIPA1L1	-0.474867	-1.36305
gene-PIK3R3	-1.09588	-1.36283
gene-ASB1	-0.844639	-1.36147
gene-ZNF226L	-2.56096	-1.36013
gene-RAMP3	-0.657059	-1.3585
gene-EEF1AKMT1	0.809724	-1.35582
gene-FAM89A	-1.30247	-1.35278
gene-GDNF	-2.01541	-1.35185
gene-OIP5-AS1	0.0991553	-1.35171
gene-ARHGAP28	-0.765747	-1.35152
gene-DVL1	-0.84695	-1.35135
gene-WWC3	-1.06119	-1.3484
gene-RHBDF1	-1.15533	-1.34765
gene-ALDH1A1	-3.28568	-1.34718
gene-TMEM37	-1.22294	-1.34714
gene-LYPD1	-0.738374	-1.34683
gene-PRKAR1B	-1.6803	-1.34344
gene-CRELD1	-1.52914	-1.34266
gene-USP46	-0.489029	-1.34246
gene-FKBP7	-1.09481	-1.33989
gene-JMY	-0.920833	-1.33918
gene-ARHGAP10	-0.333863	-1.33866
gene-HOXB2	-2.41547	-1.33612
gene-NR5A2	-3.05754	-1.33599
gene-ACTR1A	-0.0574488	-1.33534
gene-LOC431499	-1.55989	-1.33495
gene-TIAM2	-0.0698592	-1.33494
gene-CBY1	-1.03288	-1.33482
gene-KCNN2	-1.46397	-1.33478
gene-FOXP4L	-0.42997	-1.33309
gene-VASH2	-1.14135	-1.33111
gene-ID3	-0.796763	-1.33049
gene-HNMT	-1.20125	-1.33044
gene-FKBP14	-0.835701	-1.32982
gene-LOC112533460	-1.52884	-1.32551
gene-IMMP2L	-1.44393	-1.32458
gene-TTC8	-0.832457	-1.32414
gene-FZD2	-2.17529	-1.32386
gene-ZNF385A	-1.42048	-1.32379
gene-TIGD5	0.882975	-1.32289
gene-AK4	-1.55321	-1.31869
gene-LZTFL1	-1.16307	-1.31849
gene-LPAR4	-0.984426	-1.31679
gene-ACER2	-2.03309	-1.31375
gene-THSD4	-1.03366	-1.31258
gene-HSD17B4	-0.86326	-1.30972
gene-JPH1	-0.568367	-1.30867
gene-PCDHGC3	-0.978186	-1.30632
gene-LOC107055013	-1.1056	-1.30184
gene-TSHZ2	-1.7475	-1.29759
gene-NKAIN1	-0.265728	-1.29678
gene-RBM42	0.254281	-1.2966
gene-MTUS2	-0.966925	-1.29652
gene-NXNL2	-3.19167	-1.29422
gene-ZSWIM5	-1.74311	-1.29352
gene-NKX2-3	-1.49462	-1.29255
gene-KDELC1	-0.892475	-1.2925
gene-TRIM66	-0.764202	-1.2914
gene-C3H1ORF115	-2.81361	-1.29094
gene-NCALD	-0.588823	-1.29093
gene-PLEKHG5	-1.30083	-1.29034
gene-C4H4ORF50	-5.67128	-1.28907
gene-LRRC75B	-1.24684	-1.28825
gene-NKAIN4	-0.342494	-1.28708
gene-VCL	-0.876175	-1.28668
gene-FKBP9	-0.347533	-1.28292
gene-DSEL	-1.78252	-1.28168
gene-SLC29A4	-5.54369	-1.28056
gene-TWF1	-0.895555	-1.27884
gene-FBXL2	-0.183504	-1.27852
gene-GAB1	-0.894926	-1.27799
gene-DFNA5	-0.465732	-1.27503
gene-LOC101751749	-0.53127	-1.27279
gene-BMPR2	-0.855624	-1.27255
gene-RASL11A	-0.416103	-1.27249
gene-P4HA2	-0.1814	-1.27011
gene-RAB11FIP3	-1.71844	-1.26873
gene-ARL15	-1.1036	-1.26844
gene-TM6SF1	-1.06018	-1.26773
gene-TMEM67	-1.72404	-1.26742
gene-LOC107050411	-0.877536	-1.2671
gene-DCLK2	-1.4979	-1.26633
gene-USB1	0.58719	-1.26544
gene-PRDM16	-1.29661	-1.26491
gene-CASKIN2	-0.0932799	-1.26431
gene-EPB41L5	-1.41579	-1.26328
gene-FNDC10	-0.765772	-1.2609
gene-MSANTD3	-0.957454	-1.26086
gene-ADRA2B	-0.874231	-1.26048
gene-LOC107051250	-0.111037	-1.25994
gene-YPEL2	-0.561839	-1.25978
gene-SLC35G1	1.55428	-1.25814
gene-SNX19	-0.00403337	-1.25608
gene-FAM188B	-0.105882	-1.25601
gene-ATG10	0.272365	-1.25547
gene-LOC107054200	0.0395771	-1.25535
gene-SPATA18	-1.65067	-1.25282
gene-SMUG1	-0.337504	-1.25048
gene-ADAMTS6	-0.960165	-1.25004
gene-ACSL1	0.370494	-1.24948
gene-AGTR1	-1.41297	-1.24919
gene-LRFN3	-2.08248	-1.24659
gene-RGS12	-0.448715	-1.24526
gene-SLC39A13	-0.999773	-1.24509
gene-CAST	-0.695697	-1.244
gene-PLPPR5	-1.012	-1.24171
gene-SLCO2A1	-0.816297	-1.24051
gene-GLDC	-2.29326	-1.23881
gene-NELL1	-2.09638	-1.23604
gene-TMEM132A	-1.00636	-1.23507
gene-GJA3	-1.36853	-1.2336
gene-LOC107051642	-1.7115	-1.23286
gene-CTNNBIP1	-0.897039	-1.23285
gene-MARC1	-0.887968	-1.23284
gene-SYTL4	-0.48973	-1.23226
gene-HMGN3	-1.33097	-1.23065
gene-AKT3	-1.66337	-1.2303
gene-ATRNL1	-0.273201	-1.22894
gene-NCKAP5L	0.0608822	-1.22882
gene-LOC769044	-1.13455	-1.228
gene-FRRS1	-0.858664	-1.22722
gene-FGF2	-1.34373	-1.22712
gene-AKAP7	0.116766	-1.22712
gene-LOC101749175	-1.51917	-1.22703
gene-DOCK9	-0.619702	-1.2265
gene-ADAMTSL2	-0.261535	-1.2264
gene-ANKS3	-0.98898	-1.22634
gene-PLCD1	-0.887111	-1.22596
gene-FAM43A	-0.643685	-1.22567
gene-SORT1	-0.585209	-1.22558
gene-RGMB	-0.932013	-1.22544
gene-TMEM132E	-2.57216	-1.22119
gene-MAPK8IP3	-0.912267	-1.22005
gene-VASH1	-0.614266	-1.21998
gene-NR2F6	-0.61325	-1.21889
gene-LOC112532089	-0.312053	-1.21884
gene-LOC112531017	-2.30616	-1.2183
gene-PDLIM7	-0.771332	-1.21807
gene-ABCG2	-0.603787	-1.21619
gene-CLIC5	-1.01928	-1.21618
gene-KLHDC3	0.204038	-1.21562
gene-SLC38A2	-0.554464	-1.21473
gene-AASS	-0.978509	-1.21441
gene-CD99	-0.533055	-1.21405
gene-PDZRN3	-0.922344	-1.21392
gene-GAS6	-0.786535	-1.21317
gene-LGALSL	-1.4521	-1.21207
gene-ZCCHC6	-0.16051	-1.2117
gene-YBX3	0.00266014	-1.21149
gene-IGDCC3	0.906838	-1.21137
gene-PIK3C2G	-1.113	-1.21049
gene-SMIM3	-1.76997	-1.2099
gene-ARAP3	-1.23216	-1.20971
gene-EMP1	-0.623424	-1.20954
gene-LOC100857745	-1.67874	-1.20666
gene-LMO2	-0.890329	-1.20654
gene-HIP1R	-0.184915	-1.20587
gene-ANXA1	0.720054	-1.20573
gene-SEPT4	-1.39488	-1.20248
gene-NAT	-1.17489	-1.20096
gene-PPP1R12C	-0.464269	-1.20089
gene-CDH13	-1.34321	-1.19978
gene-BEAN1	-0.859468	-1.19883
gene-LOC420992	-0.339203	-1.19867
gene-LRIG2	-0.0836104	-1.19845
gene-PARD3B	-0.986687	-1.19717
gene-AFAP1L1	-0.907206	-1.19667
gene-TRAK1	-0.910263	-1.19532
gene-KAT2B	-0.853959	-1.19525
gene-SFXN3	-1.40918	-1.19523
gene-TJP2	-0.354016	-1.1946
gene-PLAG1	-1.46441	-1.19414
gene-SCARB2	-0.560248	-1.19414
gene-TPCN2	-1.01059	-1.19227
gene-HHAT	-0.615098	-1.19097
gene-SGSM1	-0.537006	-1.18954
gene-TMEM63C	-0.638893	-1.18942
gene-SFT2D2	-0.965284	-1.18935
gene-PTPRVP	-0.903603	-1.18925
gene-ATG2B	0.142225	-1.18822
gene-KLF12	-0.934932	-1.18805
gene-LOC107050871	-0.172884	-1.18795
gene-LEPR	-2.19898	-1.1873
gene-TP53BP2	-0.913357	-1.1858
gene-MPPED1	-0.242575	-1.18572
gene-ANXA7	-0.193773	-1.18502
gene-PMP22	-0.675581	-1.18377
gene-PIANP	-1.63501	-1.18361
gene-TERB1	0.550971	-1.18295
gene-RBL2	-0.625013	-1.181
gene-LOC112531814	-5.39688	-1.18005
gene-USP54	-0.900847	-1.17907
gene-DAP	0.197327	-1.17765
gene-CPLX2	-0.528691	-1.17759
gene-LOC107050476	-0.873436	-1.17724
gene-AUTS2	-1.5874	-1.1763
gene-CENPV	0.158479	-1.17585
gene-CTDSP1	-0.775934	-1.1741
gene-KCNG2	1.99687	-1.17409
gene-KDELC2	-0.468538	-1.17387
gene-RNF38	-1.06379	-1.17376
gene-LOC112530904	-0.019639	-1.17349
gene-OLFML1	0.0909756	-1.1727
gene-SNRKL	0.0419563	-1.17267
gene-MAP3K3	-0.623065	-1.17221
gene-LOC100858220	-1.58775	-1.17098
gene-HSP90AA1	-0.255322	-1.17057
gene-DNAJB5	-2.48443	-1.16986
gene-HEY1	-0.844943	-1.16922
gene-LOC770617	-1.37819	-1.16844
gene-OPHN1	-0.773324	-1.16729
gene-KANK1	-0.111711	-1.16722
gene-DOK7	-2.10955	-1.16687
gene-SEPT2L	-0.721879	-1.16635
gene-VSTM2L	-3.25871	-1.16598
gene-LOC423967	-0.875884	-1.16534
gene-SMAD3	-0.724623	-1.16382
gene-ZNF821	-0.737785	-1.16274
gene-IL31RA	-1.39095	-1.16222
gene-CHRM4	-1.51549	-1.16044
gene-ANXA2	0.708563	-1.15829
gene-SLC9A3R2	-0.888322	-1.1579
gene-LOC112533431	-1.92516	-1.15775
gene-SLC7AL	0.965361	-1.15744
gene-NANOS1	0.338539	-1.15634
gene-FOLH1	-1.35611	-1.15566
gene-SETD7	-0.467139	-1.15502
gene-GABARAPL1	-0.735991	-1.15324
gene-TMEM150A	-1.07128	-1.15229
gene-FRS3	-0.619663	-1.15088
gene-KIAA1841	-0.210178	-1.15061
gene-MMP28	-1.31953	-1.15053
gene-ZHX3	-0.803551	-1.15034
gene-ZC2HC1A	-1.14516	-1.14638
gene-MAP2	-0.283078	-1.14572
gene-PJA2	0.0958142	-1.14559
gene-PDLIM5	-0.462599	-1.14506
gene-FZD6	-1.01304	-1.14448
gene-ACADSB	-0.782451	-1.14154
gene-PCMTD2	-0.993216	-1.14125
gene-LOC107049542	0.996853	-1.14078
gene-CHN1	0.819487	-1.13987
gene-TRIM14	-0.322879	-1.13895
gene-GPATCH8	-0.404477	-1.13844
gene-NEK4	0.0100937	-1.13769
gene-MAML3	-0.533883	-1.13686
gene-NT5DC2	0.0276234	-1.13672
gene-RAB23	-1.02733	-1.13648
gene-SCN4B	-1.08808	-1.13604
gene-EOGT	-1.4031	-1.13327
gene-LOC100859848	-0.463927	-1.13283
gene-TDRP	-2.08524	-1.13215
gene-RAPGEF3	-0.947478	-1.13197
gene-FGF10	-1.48525	-1.13061
gene-APCDD1L	-0.249137	-1.1261
gene-TLCD2	-3.42746	-1.12568
gene-GNAS	-0.731383	-1.12467
gene-LOC112532872	-0.868959	-1.12292
gene-SOUL	-2.5744	-1.12128
gene-ACTG1	0.204788	-1.12106
gene-GATAD2B	-0.725112	-1.11999
gene-DAPK3	-0.140837	-1.11995
gene-ARFGEF3	1.40577	-1.11926
gene-FUT10	-1.67893	-1.1191
gene-TOB2	-0.953995	-1.11801
gene-PEAR1	-1.12849	-1.11621
gene-RSU1	-0.604004	-1.11434
gene-WLS	-0.874038	-1.11381
gene-LOC429800	-1.17228	-1.11355
gene-ADD1	-0.505023	-1.11293
gene-NEK7	-0.668495	-1.11276
gene-TLE1L	-0.744612	-1.1111
gene-MGP	0.158192	-1.11107
gene-FRRS1L	-0.579325	-1.10808
gene-YWHAH	-0.35699	-1.10771
gene-CXXC5	-0.852948	-1.1077
gene-TBC1D12	-0.68627	-1.10681
gene-IER5L	-0.879195	-1.10641
gene-TMEM204	-1.10245	-1.10634
gene-KIF27	0.308475	-1.10631
gene-CTIF	-1.47468	-1.10599
gene-PKN3	-0.72949	-1.1048
gene-TIMP2	-0.882873	-1.10261
gene-ERBB2	-1.4511	-1.10254
gene-SESTD1	-0.394439	-1.1015
gene-ELL2	0.998994	-1.1006
gene-MFHAS1	1.12053	-1.10038
gene-INPP1	-0.977021	-1.10014
gene-ARL2BP	-0.557431	-1.0999
gene-F3	-0.309778	-1.09959
gene-VIPR1	-1.60248	-1.09906
gene-DUSP3	-2.95266	-1.09831
gene-CHST12	-0.506401	-1.09734
gene-C5H11ORF9	-1.31281	-1.09732
gene-ZBTB32	-1.02225	-1.09644
gene-RNF115	-0.0560804	-1.09581
gene-LOC107053405	-2.09335	-1.09548
gene-TRIO	-0.59559	-1.09488
gene-HSPA12A	0.242042	-1.09197
gene-WFIKKN1	0.586638	-1.09059
gene-TES	-0.74053	-1.09024
gene-WDR86	-0.500933	-1.08984
gene-KCNE4	-2.11996	-1.08939
gene-ENOX1	-1.51501	-1.08594
gene-CTTNBP2	-0.522077	-1.084
gene-SHE	-1.87772	-1.0839
gene-MAST4	-0.546505	-1.08387
gene-CLPP	0.384418	-1.08385
gene-CDYL	-1.04098	-1.08384
gene-PRKCI	-0.207669	-1.08366
gene-SEC23A	-0.408246	-1.08342
gene-ZFYVE16	-0.893772	-1.08328
gene-CAPG	-0.918418	-1.08269
gene-KLHL26	-0.154479	-1.08258
gene-ANKRD29	-2.43686	-1.08245
gene-DCBLD1	-1.08324	-1.08236
gene-AIDA	-0.970538	-1.08156
gene-AK7	-2.38592	-1.08022
gene-BCL2	-0.951125	-1.07931
gene-SMC1A	-0.593185	-1.07927
gene-APOLD1	0.0592617	-1.07829
gene-WTIP	-1.10485	-1.07788
gene-ADAT1	-0.222749	-1.0771
gene-CYP46A1	-0.195573	-1.07676
gene-PPFIBP2	-1.0035	-1.07647
gene-BBS10	-1.21592	-1.07582
gene-PDP1	0.163466	-1.07546
gene-LOC112533358	-0.56854	-1.07351
gene-MKS1	0.130413	-1.07315
gene-LOC107054251	-2.89218	-1.07171
gene-BACH2	-0.875202	-1.07166
gene-TMEM109	-1.25398	-1.07166
gene-ACTN1	-0.482111	-1.0716
gene-RHOU	-1.62064	-1.07118
gene-ARHGEF9	-1.13999	-1.07101
gene-NPHP3	-0.627926	-1.07096
gene-RFLNB	-2.2801	-1.07089
gene-WSCD2	-2.50742	-1.07035
gene-LOC100857193	-1.83494	-1.06944
gene-MTCL1	-2.203	-1.06869
gene-NQO1	-0.836419	-1.06796
gene-EFCAB1	1.51491	-1.06761
gene-EGLN1	-0.774638	-1.06714
gene-MICAL3	-0.370658	-1.06655
gene-ATOH8	-0.71506	-1.06617
gene-FERMT2	-0.547023	-1.06569
gene-ZNF362	-0.957306	-1.06491
gene-DHDH	-0.478391	-1.06466
gene-CDC14B	-1.29261	-1.06437
gene-TLL1	-1.65683	-1.06413
gene-IFT81	-0.974159	-1.06352
gene-LAMP5	1.02245	-1.06316
gene-GPATCH2L	-0.540739	-1.06296
gene-B3GALT2	-1.52949	-1.0625
gene-RAC3	-0.695167	-1.06179
gene-DYNLT3	-0.177767	-1.06049
gene-CAMTA1	-1.13377	-1.06001
gene-SCMH1	-0.908104	-1.05996
gene-CDH5	-0.675371	-1.05877
gene-IQCE	0.0575767	-1.05868
gene-AOX1	0.404073	-1.05633
gene-AREL1	0.0384786	-1.05601
gene-PTGER2	-1.17434	-1.05585
gene-PHLDA1	-0.822443	-1.0551
gene-LTA4H	-0.727131	-1.05477
gene-LOC112530294	0.734182	-1.05472
gene-KCNH2	-2.09338	-1.05449
gene-GATA3	-1.20199	-1.054
gene-ARVCF	-0.360698	-1.0528
gene-CTDSPL	-0.783531	-1.05278
gene-SOX5	-0.818046	-1.05271
gene-KCTD18	-0.221608	-1.05181
gene-PIK3R2	-0.539532	-1.05173
gene-SELENOM	-0.31876	-1.05092
gene-CABLES2	-1.1724	-1.05089
gene-PIH1D3	-0.0778388	-1.05007
gene-LOC112530973	-0.0453307	-1.04996
gene-GNPDA1	-0.227996	-1.04932
gene-FAM212B	-1.89054	-1.04901
gene-LRFN5	-1.71208	-1.04883
gene-PTGR2	-0.170471	-1.04744
gene-DENND4C	-0.397485	-1.04674
gene-MSRA	-0.735191	-1.04581
gene-FOXK2	-0.417178	-1.04408
gene-GPD1L	-0.436419	-1.04356
gene-CTDSPL2	-0.188401	-1.04242
gene-FAM84A	-1.98605	-1.04065
gene-NUDT4	-0.855055	-1.0405
gene-FADS1	-0.604339	-1.04019
gene-MGLL	-0.563111	-1.03994
gene-SHROOM4	-0.706518	-1.03984
gene-ZRANB1	-0.287163	-1.0374
gene-GNB1L	-0.485134	-1.03702
gene-EHBP1	-0.642984	-1.03607
gene-ZNF609	-0.417032	-1.03605
gene-RNF151	-0.632245	-1.03583
gene-PCSK2	-1.0403	-1.03518
gene-DCUN1D4	-0.93482	-1.03512
gene-SDHAF3	1.42611	-1.03457
gene-ARHGAP1	-0.588448	-1.03428
gene-TNS2	-0.664962	-1.03416
gene-LGR6	-1.83741	-1.03382
gene-P3H3	-1.2357	-1.03322
gene-CCDC125	-1.71626	-1.033
gene-FER	-0.505953	-1.03271
gene-PLEKHA7	-1.71752	-1.0326
gene-LOC112530287	-1.95105	-1.0323
gene-APPL1	-0.428964	-1.03208
gene-LRRC70	-1.58829	-1.02867
gene-B3GNT7	1.14498	-1.02827
gene-ZBTB39	-0.538112	-1.02817
gene-DDX3X	0.623837	-1.02815
gene-MYO1E	-0.160241	-1.02786
gene-BTBD3	-1.12285	-1.02757
gene-LCK	-0.487306	-1.02589
gene-ALDH6A1	-0.687167	-1.0245
gene-EXOC4	-0.312356	-1.02381
gene-TACC2	-1.07054	-1.02193
gene-LOC112530285	-0.441591	-1.01979
gene-HS3ST6	-5.28867	-1.01944
gene-PPP2CB	-0.466275	-1.01923
gene-STK25	-0.210692	-1.01826
gene-DYRK2	-1.15385	-1.01799
gene-LYSMD4	-0.401245	-1.01662
gene-EXTL1	-0.358857	-1.01628
gene-ZNF319	-0.226747	-1.01575
gene-HMGCLL1	-1.09158	-1.01572
gene-ANKRD13D	-2.05293	-1.01524
gene-CBX8	-0.380904	-1.0146
gene-COQ8A	-0.879621	-1.01421
gene-KIAA0355	-0.665042	-1.01223
gene-MYCN	-0.648085	-1.01166
gene-TUSC1	-2.46308	-1.0112
gene-NFATC1	-0.154369	-1.00785
gene-LMO4	-0.111528	-1.00778
gene-HERC2	-0.712136	-1.0068
gene-GMPR	0.233275	-1.00544
gene-LOC101748718	-5.39689	-1.00505
gene-GLO1	0.979397	-1.00486
gene-AMOTL1	-1.23362	-1.00468
gene-EPHB6	-0.0166346	-1.00312
gene-EPCAM	-3.18143	-1.00248
gene-RGS2	0.276771	-1.00108
gene-MAGI3	-0.681475	-1.0009
gene-LMBR1	0.294003	-1.00053
gene-HRASLS	-1.5171	-1.00009
gene-TRPC1	-0.91561	-0.999852
gene-KATNAL1	-1.01773	-0.999288
gene-LOC396224	0.000238984	-0.998432
gene-ACCSL	-1.46881	-0.997083
gene-CD40LG	-1.94572	-0.995962
gene-SYTL2	-1.41198	-0.995825
gene-GRM4	-1.72835	-0.994581
gene-LOC107050564	-3.23746	-0.994222
gene-HOXA7	-2.07825	-0.993495
gene-TRIM23	-0.96077	-0.992962
gene-NR2C2	-0.506681	-0.991764
gene-SEMA3BL	-0.747679	-0.990542
gene-PTPRA	-1.00293	-0.989871
gene-ECE1	-0.55212	-0.988698
gene-LOC101749023	-0.254955	-0.988025
gene-OAZ2	-0.596244	-0.987129
gene-GALNT4	-0.996995	-0.987099
gene-GNG7	0.558322	-0.986986
gene-SOX11	-1.01771	-0.986562
gene-NPDC1	-0.941038	-0.986494
gene-MBP	-0.621126	-0.986222
gene-TGIF2	-1.41135	-0.985792
gene-BBS4	0.356299	-0.985761
gene-CCDC149	0.854122	-0.985496
gene-TGM2	0.027068	-0.985484
gene-TBC1D22A	-0.197417	-0.984941
gene-SLC2A10	-0.936556	-0.98484
gene-LY6CLEL	-6.12536	-0.982645
gene-ATN1	-0.75973	-0.982393
gene-SLITRK2	-0.555001	-0.982365
gene-DMTN	0.0502039	-0.981789
gene-LENG8	-0.148775	-0.980448
gene-SLC9A1	0.268922	-0.979871
gene-CWH43	-2.94803	-0.979302
gene-CBX1	-0.185939	-0.979238
gene-ANKRD46	-0.00288841	-0.978814
gene-TMEM198	-1.49711	-0.976792
gene-RBKS	-1.032	-0.976584
gene-NAB2	-0.466317	-0.97633
gene-CARMIL1	-0.941685	-0.975675
gene-BAG3	-1.3441	-0.974506
gene-MPRIP	-0.963996	-0.974363
gene-N4BP2L2	-0.327641	-0.973954
gene-NRARP	-0.473919	-0.973927
gene-SSH1	-0.56042	-0.97384
gene-INPP5F	-0.934629	-0.972176
gene-TRIM35	-0.404953	-0.971263
gene-TFPI2	-0.752449	-0.970323
gene-RWDD3	0.450356	-0.969965
gene-BOK	-0.674258	-0.969931
gene-TSC2	-0.0382124	-0.969334
gene-LOC112530435	0.223368	-0.968821
gene-ISCA1	-0.208585	-0.968818
gene-RALA	-0.607881	-0.968703
gene-BICD1	-2.32859	-0.966439
gene-NUDT3	0.254019	-0.964453
gene-KLHL4	-0.912154	-0.963938
gene-HAS2	-0.803177	-0.963713
gene-FKBP1C	-0.558266	-0.963025
gene-LOC112530995	-1.37644	-0.962776
gene-EEA1	0.00415386	-0.962691
gene-GLUD1	-0.379392	-0.961031
gene-ACTR10L	2.31547	-0.96093
gene-IL1RL1	-0.190155	-0.958935
gene-RELA	0.388581	-0.957716
gene-RIC3	-0.381307	-0.957487
gene-KCTD12	-0.40575	-0.957347
gene-C21H1orf174	0.0235829	-0.956959
gene-SPATA6	-0.172617	-0.956873
gene-TBC1D19	-0.579652	-0.956559
gene-SDCCAG8	0.26877	-0.956282
gene-LOC417113	-2.65569	-0.955302
gene-ENTPD2	-0.890328	-0.954951
gene-UBE2E3	-0.820214	-0.954328
gene-GPHN	-0.586292	-0.953834
gene-TMEM136-2	-1.44356	-0.953365
gene-CDK6	-0.440302	-0.953229
gene-LOXL4	-1.94333	-0.95182
gene-LOC112530326	1.06501	-0.951318
gene-USH1C	-1.49964	-0.950526
gene-C5H11ORF96	-0.911715	-0.950274
gene-RFTN2	-0.470554	-0.950258
gene-FOXO1	-0.468812	-0.950249
gene-SYNPO	-0.578561	-0.949764
gene-PDK1	-0.560046	-0.949573
gene-TIAM1	-1.34283	-0.949326
gene-EPB41L3	-0.00414403	-0.948795
gene-SMIM4	-0.420935	-0.947488
gene-PTCHD1	-0.608273	-0.945798
gene-PLEKHA5	-0.348311	-0.945108
gene-ACKR4	0.997844	-0.943887
gene-BMF	-0.447874	-0.943832
gene-PLEKHB1	-1.05468	-0.943804
gene-LOC107057170	-0.33652	-0.943782
gene-CPNE3	-0.641871	-0.942872
gene-LOC100859302	-0.547579	-0.942746
gene-PPIP5K2	-0.56147	-0.942415
gene-ZNF185L	-1.41553	-0.941964
gene-ZBTB37	-0.805053	-0.939927
gene-GNAO1	-1.37033	-0.939789
gene-RAVER2	0.0703737	-0.939344
gene-LOC112531968	-1.63212	-0.938999
gene-ANO10	-0.602142	-0.938526
gene-CZH5ORF30	-2.14657	-0.937856
gene-FBXL17	-0.510373	-0.937841
gene-MESDC1	0.220832	-0.937132
gene-CBX7	-1.60628	-0.936217
gene-EGFL7	-1.7406	-0.936024
gene-NT5DC3	0.449841	-0.935195
gene-KLHDC8A	-3.43405	-0.934795
gene-IKZF4	0.732523	-0.934407
gene-LEPROT	-0.431771	-0.932729
gene-ZDHHC1	-0.330729	-0.930309
gene-EML6	-1.71001	-0.929818
gene-KIAA1328	-0.609932	-0.929483
gene-CRACR2B	-0.439225	-0.928847
gene-CDH1	-1.0238	-0.927572
gene-SMAD7	-1.58231	-0.92515
gene-ADI1	-0.305257	-0.92478
gene-TCF12	-0.703736	-0.924666
gene-PSD3	-0.775214	-0.924589
gene-LOC107050768	-0.528105	-0.923272
gene-SELENON	-0.38587	-0.923171
gene-FAM126A	-0.232441	-0.921493
gene-ARMC9	0.0208371	-0.920707
gene-ZNF106	0.633978	-0.920414
gene-WNK4	-1.81375	-0.920055
gene-ENPP1	-0.867459	-0.918866
gene-TSHZ1	-1.47925	-0.917643
gene-HEMK1	-0.0440198	-0.917227
gene-LOC101748371	-0.414493	-0.91613
gene-CCDC171	0.0557533	-0.91564
gene-KIF1B	-0.42138	-0.915323
gene-ANXA4	-0.71747	-0.915125
gene-TMEM121	-1.50063	-0.914272
gene-SESN2	-0.185959	-0.914092
gene-LOC112532924	-0.168475	-0.913987
gene-UGT8	-0.378913	-0.913866
gene-OCLN	-1.94466	-0.912156
gene-HEY2	-1.30949	-0.911442
gene-AKR1B10L2	-0.304809	-0.911072
gene-SCD	0.00761501	-0.910912
gene-PLOD2	-0.948842	-0.910321
gene-FAR2	-0.920412	-0.910174
gene-ZBTB1	-0.22059	-0.90825
gene-MAPKKK3L	-0.0176562	-0.906879
gene-LIMK2	-0.730577	-0.906682
gene-ZFYVE9	-1.16979	-0.90661
gene-NCKAP5	-1.83683	-0.906564
gene-GPD1L2	-1.0313	-0.904854
gene-SPRED2	-0.601705	-0.904671
gene-PDE8A	-1.04178	-0.903388
gene-LDLRAD3	-1.34436	-0.902656
gene-MKNK2	-1.04791	-0.902603
gene-GIPC1	-0.883261	-0.901983
gene-SHB	1.20857	-0.901943
gene-SAMD11	-0.246036	-0.900428
gene-MYO1A	-0.532264	-0.900364
gene-AIG1	-1.10542	-0.900259
gene-ANGEL1	-0.331284	-0.900132
gene-QPCT	-0.529172	-0.900091
gene-BIN1	-0.287783	-0.899858
gene-PKNOX1	-0.659815	-0.899384
gene-SHC1	0.463715	-0.897894
gene-LOC107051290	-0.354031	-0.8977
gene-LOC107056274	-2.2179	-0.897486
gene-MGAT4B	-1.35299	-0.897257
gene-FAM105A	-0.93675	-0.896352
gene-PGM2L1	-0.214129	-0.895872
gene-SUOX	0.0251959	-0.895691
gene-RASSF1	-0.993513	-0.895476
gene-BBS7	-1.35036	-0.894736
gene-IL9R	-3.25035	-0.894412
gene-HR	-0.487454	-0.893814
gene-TSPAN13	-0.311464	-0.892935
gene-VAT1	0.428072	-0.892421
gene-BLEC1	-5.59671	-0.8923
gene-FRMD3	-1.18474	-0.891678
gene-ZBTB7C	-0.066971	-0.891592
gene-SMAD6	-1.76187	-0.89156
gene-ITSN1	0.0551657	-0.890896
gene-MAST2	-0.529173	-0.89038
gene-C9ORF58	-1.00349	-0.889179
gene-EIF3E	0.719693	-0.888556
gene-ASPA	0.975164	-0.887738
gene-MAGI2	-0.739723	-0.886675
gene-INHBA	-2.69739	-0.886371
gene-MTMR2	-0.896952	-0.885654
gene-LOC112531730	-2.10482	-0.885482
gene-PDSS2	0.40733	-0.884907
gene-EMILIN1	-0.982606	-0.88488
gene-VTCN1L	-1.37204	-0.884784
gene-EVI5L	-0.347021	-0.884449
gene-APBA1	-0.676065	-0.883934
gene-CRY1	-1.11278	-0.883432
gene-LOC107051391	0.88179	-0.883342
gene-COMMD10	-0.306983	-0.883319
gene-CNTNAP1	-0.0389246	-0.883273
gene-PIBPPDD4L	-1.03536	-0.883242
gene-DAGLA	-0.151991	-0.883017
gene-PBX3	0.656942	-0.882203
gene-NUDT19	-1.58776	-0.881834
gene-TUBB2A	0.3532	-0.881581
gene-NISCH	-0.540218	-0.880627
gene-KLF4	-0.303976	-0.880362
gene-ALG13	-1.01193	-0.879583
gene-TMEM121L	-1.85943	-0.87956
gene-PRLR	-1.46879	-0.879093
gene-ATOX1	0.145044	-0.878288
gene-ACSS3	-1.09593	-0.876054
gene-PQLC2L	0.359	-0.87516
gene-CLDND1	-0.83118	-0.874999
gene-ARHGAP6	-1.03565	-0.874079
gene-TTC30B	-0.996159	-0.873954
gene-SCN5A	-1.32627	-0.873355
gene-LDB1	-0.387103	-0.872719
gene-BNIP3L	-0.713208	-0.872655
gene-AGAP3	-0.877143	-0.872617
gene-ARIH1	0.1265	-0.872023
gene-PHYH	-0.514246	-0.871984
gene-SNX30	-0.407066	-0.871895
gene-CACFD1	-0.897673	-0.871573
gene-STAM	-0.0207039	-0.870138
gene-MTUS1	-0.902518	-0.870027
gene-LOC107050620	-0.662656	-0.869245
gene-CCDC102A	-0.456732	-0.868693
gene-TMEM35A	-3.5287	-0.8686
gene-ADRA2A	-2.06987	-0.867469
gene-PCGF5	0.929657	-0.867148
gene-SPOCK2	-0.461734	-0.866201
gene-WDR73	-1.37439	-0.865951
gene-HUNK	-1.24161	-0.865806
gene-LOC100858777	-1.80779	-0.864436
gene-STAU2	-0.640794	-0.863529
gene-JPH3	-0.27123	-0.863311
gene-FBF1	-1.01786	-0.862571
gene-LOC421419	0.453068	-0.861823
gene-MMR1L3	-1.58043	-0.861622
gene-KCTD21	-2.98754	-0.859659
gene-KCNN1	-6.12635	-0.858997
gene-ZHX1	0.132284	-0.858417
gene-CYB5R3	-0.548541	-0.85837
gene-CUEDC1	-1.22762	-0.857898
gene-GNG10	-2.02249	-0.857149
gene-IFT27	-0.29482	-0.856692
gene-LOC107053500	-0.723448	-0.855803
gene-MICALL2	-0.827846	-0.853089
gene-DEPDC7	-1.01819	-0.852738
gene-HDGFRP3	-0.457756	-0.852165
gene-UNG	-0.337609	-0.851753
gene-SNX21	-6.0756	-0.85166
gene-MBTD1	-1.10239	-0.851024
gene-CCDC130	0.406576	-0.850657
gene-PC	0.282933	-0.850149
gene-SERTM1	0.924651	-0.849837
gene-TTC26	0.192165	-0.849029
gene-LIMD1	-1.12783	-0.848899
gene-PLEKHF1	-0.494231	-0.848311
gene-CIC	0.305491	-0.847955
gene-DOK4	-0.943434	-0.847469
gene-FAM69B	-2.3753	-0.84745
gene-ILK	-0.258311	-0.846328
gene-DLG2	-1.907	-0.846059
gene-KPTN	-1.62211	-0.845651
gene-PELP1	-0.00509842	-0.845429
gene-NETO2	-2.37979	-0.845029
gene-LOC101750509	-1.60316	-0.844372
gene-DYNC2H1	-0.91375	-0.844033
gene-FAM110D	-1.43146	-0.843768
gene-PRICKLE1	-0.319881	-0.842434
gene-ZMYND11	-0.997569	-0.841704
gene-MIB1	-0.245969	-0.841419
gene-CNTN3	-1.69816	-0.840273
gene-SH2D1B	-0.269214	-0.83989
gene-MND1	-0.608311	-0.839492
gene-CAPN2	-0.790074	-0.838816
gene-MYO7A	-1.08871	-0.837905
gene-LOC112533354	-5.67051	-0.837735
gene-KIF3A	-0.513535	-0.837643
gene-GALK2	0.386528	-0.837105
gene-RASGRP3	-0.793147	-0.836741
gene-RBFA	0.481563	-0.836514
gene-WNT7A	0.292588	-0.835305
gene-DNM1	-1.21869	-0.83513
gene-CDR2	0.178137	-0.835115
gene-LOC112530306	-0.256206	-0.834918
gene-DCBLD2	-0.961936	-0.83438
gene-LOC107056305	-0.205816	-0.833954
gene-LOC769729	-0.492846	-0.833449
gene-PRRG3	-0.454506	-0.83297
gene-PDGFB	-0.51938	-0.832692
gene-LOC107050163	-0.490077	-0.832592
gene-ATE1	0.102267	-0.832363
gene-ARL3	-0.116177	-0.832057
gene-TNRC6C	-0.656718	-0.831965
gene-LOC107050254	0.729578	-0.831946
gene-EVI5	-1.17063	-0.829846
gene-ZER1	-0.482242	-0.828915
gene-CELSR1	-0.308976	-0.828086
gene-ZFAND3	-0.165333	-0.828086
gene-LOC101751989	0.831112	-0.827458
gene-LOC101751955	0.594586	-0.826939
gene-GRAMD3	-0.942339	-0.826694
gene-SLCO3A1	-1.34149	-0.826607
gene-FAM102A	0.050807	-0.826534
gene-TP53INP1	-0.330274	-0.826308
gene-LOC101747670	-2.1487	-0.825839
gene-PITPNC1	-0.900104	-0.825381
gene-SLC39A1	-0.585427	-0.825035
gene-ELK3	-0.522923	-0.824769
gene-WDTC1	-0.415553	-0.824598
gene-BRF2	0.717745	-0.824326
gene-HEBP1	0.896163	-0.824183
gene-ITGB1	-0.44361	-0.823483
gene-KMT2C	-0.744192	-0.822788
gene-LDLRAP1	0.0616197	-0.822399
gene-HSBP1L1	-0.491153	-0.822224
gene-ZMAT3	0.276188	-0.822015
gene-MAP2K6	-0.874415	-0.821474
gene-PLA1A	-1.18548	-0.821058
gene-ANGEL2	-0.0208671	-0.820136
gene-CPPED1	-0.0890168	-0.820091
gene-ZNF746	-0.133854	-0.819784
gene-BIN3	-0.534749	-0.819203
gene-CORO2A	1.3052	-0.818644
gene-COL27A1	-0.838771	-0.818021
gene-YBX1	0.784818	-0.817793
gene-PLCB1	-1.00005	-0.817732
gene-CECR2	-0.310308	-0.817731
gene-AMDHD1	-1.3284	-0.816735
gene-SYDE2	-0.287463	-0.81672
gene-RSPO3	-0.935701	-0.815721
gene-SHISA2	-2.64271	-0.815719
gene-ADAM12	-1.00733	-0.815584
gene-FOCAD	-0.208096	-0.814817
gene-FAM167B	-2.65945	-0.814063
gene-TMEM65	0.0629524	-0.813851
gene-BCAR1	-0.783053	-0.813492
gene-LDAH	0.463562	-0.813427
gene-PODXL2	-0.932358	-0.810748
gene-FAM177A1	0.0672247	-0.810699
gene-SMURF1	-0.202409	-0.810581
gene-TRAM2	-0.412	-0.810505
gene-PTAR1	-0.18379	-0.809661
gene-CDC42BPB	-0.648299	-0.805998
gene-MAPK8	-1.20587	-0.805261
gene-NGEF	-1.01004	-0.805208
gene-PROSER2	-0.689936	-0.805062
gene-GSTAL1	-0.196312	-0.804922
gene-ZNF629L	-0.462228	-0.804384
gene-MAP1LC3A	-0.00795037	-0.804211
gene-EFR3A	-0.401476	-0.804112
gene-GNA12	-1.50186	-0.804017
gene-TMTC2	-1.0088	-0.803354
gene-ITGB5	-0.000471606	-0.803262
gene-FNDC3B	-0.769986	-0.803139
gene-MAP3K4	-0.452866	-0.802954
gene-WWOX	-0.243675	-0.802677
gene-KLF2	-0.530499	-0.801958
gene-LOC107052921	-1.17477	-0.801823
gene-XRCC2	0.82676	-0.801631
gene-TP53I11	-0.202651	-0.801587
gene-LOC101747338	-0.389554	-0.80141
gene-SNRK	-0.647283	-0.801297
gene-TFE3	-0.921108	-0.801066
gene-FAM185A	0.320255	-0.801047
gene-HNRNPA1	0.290292	-0.798993
gene-GLIPR2	-0.238561	-0.798965
gene-SOAT1	-0.0660923	-0.797959
gene-S1PR1	-0.492196	-0.797933
gene-DBNDD2	-1.2766	-0.797746
gene-CCM2L	-1.31023	-0.797621
gene-PHLDA2	-0.550751	-0.796998
gene-SPTAN1	-0.429177	-0.796649
gene-KIF2A	-0.0156435	-0.796236
gene-THAP11	-0.514637	-0.795649
gene-AK3	0.172392	-0.795521
gene-MTSS1	-0.384093	-0.795281
gene-CLIP4	-0.396503	-0.794263
gene-KCTD4	-1.71747	-0.794175
gene-RAB11B	-0.741099	-0.793926
gene-LOC100859161	0.219648	-0.793483
gene-LOC100859149	0.395259	-0.793422
gene-P3H4	-1.01651	-0.793233
gene-PGPEP1L	-0.713195	-0.792659
gene-GATSL3	1.02943	-0.792498
gene-SLC12A3	-3.60827	-0.791807
gene-EPS8	0.121847	-0.791796
gene-RNF43	-1.16151	-0.791759
gene-LOC107051953	-0.842626	-0.791455
gene-MIPOL1	-0.555895	-0.791383
gene-BICD2	-0.594447	-0.791104
gene-MYSM1	0.167204	-0.790878
gene-RFLNA	-1.65622	-0.790551
gene-RALGAPA1	-0.91539	-0.790231
gene-LOC101752163	-5.68792	-0.790044
gene-LRRC1	-0.322045	-0.790026
gene-CYTH3	-1.17505	-0.789649
gene-TULP4	-1.13821	-0.789379
gene-TRAK2	-0.480771	-0.787863
gene-COL23A1	-2.87255	-0.787655
gene-F2RL2	-0.572641	-0.787338
gene-EIF3L	0.829487	-0.78718
gene-HNRNPLL	0.395984	-0.786862
gene-LOC107051565	-0.377195	-0.786847
gene-LOC107052984	-1.45655	-0.786797
gene-INF2	0.419816	-0.786615
gene-NGFR	-1.5755	-0.785932
gene-SYT1	-0.780847	-0.785276
gene-HLX	-1.40357	-0.785044
gene-RAI2	-1.49702	-0.784741
gene-CYP26A1	-2.96791	-0.783966
gene-PATZ1	-1.30549	-0.783012
gene-STX18	-0.207377	-0.783001
gene-PHF14	0.0259931	-0.782675
gene-SNTB2	-0.805198	-0.782014
gene-ORAI2	-0.486965	-0.781434
gene-CCDC186	-0.631235	-0.780351
gene-LOC100859020	0.366494	-0.780297
gene-S100A6	0.95222	-0.780169
gene-NSA2	0.577845	-0.779998
gene-HES1	-2.52534	-0.779071
gene-RAB22A	-0.0974634	-0.777847
gene-ZCCHC24	-0.0390531	-0.777472
gene-TNFSF10	-0.283464	-0.777236
gene-HYAL2	-1.03278	-0.776684
gene-CYSLTR1	-1.00736	-0.776007
gene-CBARP	-2.05284	-0.775932
gene-TBXA2R	-0.837666	-0.775908
gene-COG6	-0.235605	-0.775898
gene-RAB11FIP1	-1.62239	-0.775224
gene-TESC	-0.985532	-0.773439
gene-IDH1	-0.274869	-0.773405
gene-LHFPL2	-1.13769	-0.773293
gene-SNX4	-0.0682989	-0.772267
gene-ABI2	-0.89192	-0.771543
gene-TRIM47	-0.774725	-0.771438
gene-BRD1	-0.424234	-0.77142
gene-ZBTB8AL	-0.305795	-0.77072
gene-KCTD1	-1.14183	-0.77018
gene-HORMAD2	-0.351052	-0.769782
gene-GPR162	-1.33859	-0.769733
gene-KLHL3	-1.03954	-0.769014
gene-ZFHX3	-0.639978	-0.768351
gene-EIF3A	0.375035	-0.767929
gene-SEPW1	-1.1305	-0.767739
gene-SYNC	-0.14377	-0.766631
gene-APC	-0.725914	-0.766491
gene-JADE3	-0.789327	-0.766374
gene-NHSL2	-0.937523	-0.766077
gene-IFT46	-0.629602	-0.764995
gene-LOC107052326	-1.23297	-0.764867
gene-GPAT2	-0.191022	-0.764864
gene-FAM214A	-0.973636	-0.764714
gene-SLC1A2	0.111716	-0.764393
gene-AFAP1L2	-0.71768	-0.762475
gene-LOC107054589	-1.04224	-0.762219
gene-NECAB3	-0.432438	-0.761899
gene-FAM20B	0.745548	-0.761333
gene-ADPRHL2	-0.264938	-0.761074
gene-NRK	-0.6028	-0.760633
gene-SLC39A6	0.747919	-0.759759
gene-FBXO31	0.0595421	-0.758951
gene-DHTKD1	0.105362	-0.758941
gene-CMTM4	-0.0989138	-0.758498
gene-UBE2QL1	0.0624801	-0.75846
gene-CDA	-0.30669	-0.75806
gene-LOC112530942	-0.690574	-0.757894
gene-LOC416169	-1.65036	-0.757708
gene-DIXDC1	-0.675499	-0.757252
gene-OAT	0.485175	-0.757097
gene-MYO1C	-0.0329552	-0.756779
gene-MAPK12	-0.644109	-0.756362
gene-ARHGAP32	-0.621515	-0.7563
gene-TTPAL	-0.158196	-0.756103
gene-PCYT2	0.388909	-0.75437
gene-ZFAT	-0.433674	-0.754288
gene-TMCC3	-0.681783	-0.750933
gene-LOC427439	-0.432702	-0.750242
gene-PLCE1	-2.76151	-0.750104
gene-NPHP1	0.974472	-0.749887
gene-DES	-0.53597	-0.749215
gene-RALY	-1.16814	-0.749207
gene-RNF10	-0.102369	-0.748808
gene-VEZF1	-0.334278	-0.746538
gene-FRMD4A	-0.0529873	-0.746318
gene-ARHGAP35	0.0808278	-0.746287
gene-LYSMD3	-0.434546	-0.746152
gene-ZFYVE28	-0.221024	-0.746138
gene-VAPB	-0.579636	-0.745975
gene-GALNT15	-0.814842	-0.745739
gene-RARA	-0.266372	-0.74547
gene-CCNYL1	0.0138581	-0.745119
gene-NOTUM	-0.0145581	-0.745113
gene-CPT1A	-0.264348	-0.745086
gene-CCNG1	-0.223818	-0.744714
gene-RFXAP	-0.302529	-0.744232
gene-ZBTB42	-1.03438	-0.744133
gene-ZCCHC9	-0.0754909	-0.743828
gene-NBEAL1	-0.672368	-0.743678
gene-AP3B1	-0.364768	-0.74319
gene-GALNT2	-0.160686	-0.742944
gene-ANXA11	-0.471506	-0.742937
gene-NF2	-0.279796	-0.742554
gene-PCASP1	-0.223537	-0.741959
gene-P4HB	0.457374	-0.741603
gene-BCR	-0.353474	-0.7406
gene-GSE1	0.238751	-0.740433
gene-PDZD2	-0.738597	-0.740236
gene-CHIC1	-0.524535	-0.73849
gene-DESI1	0.785625	-0.738476
gene-LOC107053854	-0.107742	-0.737321
gene-LOC112530206	-1.49867	-0.73677
gene-ADPRHL	-0.7636	-0.736523
gene-MSH3	-0.281092	-0.736153
gene-CIPC	-0.773019	-0.73573
gene-CTH	-0.182146	-0.73483
gene-RNPC3	-0.195921	-0.734238
gene-LOC100859084	-0.661285	-0.734185
gene-DCAF6	0.0338342	-0.732842
gene-PROM1L	-0.150674	-0.732647
gene-PCDH19	-1.38157	-0.731933
gene-TRIM3	-0.396542	-0.731885
gene-HSPA8	-1.0162	-0.731117
gene-LCLAT1	-0.0805041	-0.730611
gene-DGKQ	-0.0218481	-0.730067
gene-ZC4H2	-0.388145	-0.729837
gene-IGSF9	-0.523595	-0.729424
gene-TST	-0.53633	-0.729371
gene-XPA	-0.611462	-0.729289
gene-EVA1B	-1.24666	-0.728692
gene-CERS4	-0.657047	-0.727894
gene-ALAD	0.0966157	-0.727588
gene-PORCN	-0.552583	-0.726895
gene-FRMD4B	0.0143549	-0.726754
gene-SH2D3C	-0.759276	-0.726521
gene-ATF2	0.0768173	-0.72606
gene-CEP78	-0.360778	-0.725541
gene-PLAGL1	0.405269	-0.725541
gene-MEPCE	0.151879	-0.725353
gene-LOC107050995	0.0450701	-0.725306
gene-CCNI	0.0219923	-0.724568
gene-AVEN	-0.293086	-0.724556
gene-PDK3	-0.81154	-0.724498
gene-KCTD10	0.412069	-0.72405
gene-FKTN	0.402476	-0.723883
gene-RMDN2	-0.258051	-0.723864
gene-ACBD5	0.178815	-0.723594
gene-H2A2BL	-1.19554	-0.723543
gene-FAM114A1	-0.145928	-0.72285
gene-SMIM8	-0.178292	-0.721912
gene-FAM181B	-4.20433	-0.721844
gene-DHX29	0.25187	-0.721017
gene-TPK1	-0.574146	-0.720636
gene-RAP2A	0.0949755	-0.720588
gene-FAM168A	-0.666834	-0.720586
gene-LOC771811	-1.47459	-0.720032
gene-LOC100859304	-3.83635	-0.719804
gene-PTMS	-0.93133	-0.719707
gene-LOC107052850	-1.19578	-0.719324
gene-ACVR1	-0.724419	-0.719281
gene-VPS13B	-0.522301	-0.719106
gene-ULK4	0.8915	-0.718235
gene-LOC112531697	1.08456	-0.717988
gene-PAQR7	-0.241213	-0.717036
gene-DGAT2	-0.436147	-0.716987
gene-FCHSD2	-0.896594	-0.716928
gene-MCU	-0.750911	-0.715624
gene-LOC107057078	-0.886731	-0.71546
gene-LANCL3	-1.70897	-0.714764
gene-OGT	0.192604	-0.714549
gene-NEDD9	-0.411443	-0.714304
gene-GSTA2	-0.13735	-0.713997
gene-INAFM2	-2.85102	-0.71399
gene-MAPKBP1	-0.109697	-0.713872
gene-IDUA	-0.815833	-0.713838
gene-AUH	-0.94649	-0.713664
gene-KCTD12-2	-0.939221	-0.712899
gene-BLZF1	-0.401248	-0.712789
gene-SALL4	-0.378439	-0.712175
gene-CPNE8	-0.937492	-0.711697
gene-NUDT14	-0.467486	-0.711384
gene-ITGA11	-1.12739	-0.710773
gene-JOSD1	-1.09829	-0.710378
gene-NPHP4	-1.05512	-0.709238
gene-PXN	-0.0618243	-0.709226
gene-SPAG9	-0.381756	-0.709204
gene-UBTF	-0.628205	-0.708198
gene-GOT1	-0.0920157	-0.707977
gene-ITFG2	0.135895	-0.707334
gene-SMARCD2	-0.441236	-0.706831
gene-FARS2	0.026822	-0.706211
gene-SPECC1	-1.05649	-0.704425
gene-CHIC2	-0.221362	-0.70362
gene-MAP4K5	-0.278981	-0.703367
gene-PIK3R1	-0.724483	-0.703356
gene-CCDC34	-0.578498	-0.702197
gene-FAXC	0.00954859	-0.702024
gene-CNNM2	-1.14607	-0.701757
gene-STRN	-0.373723	-0.70136
gene-CTNNB1	-0.561574	-0.701023
gene-CCDC117	-0.630353	-0.700989
gene-ZNF395	-1.22496	-0.70096
gene-TTLL5	-0.335767	-0.700955
gene-TNK2	-0.356002	-0.700619
gene-PDKI2	-0.772704	-0.700413
gene-WBP1	-1.30396	-0.699844
gene-IPO4	0.0588015	-0.699159
gene-CALCRL	-0.148247	-0.698683
gene-LOC107055146	-1.50051	-0.698543
gene-HPCAL1	-0.569424	-0.697967
gene-IFT74	-0.299584	-0.69779
gene-C19orf35	-0.32191	-0.697591
gene-CRK	-0.275475	-0.695536
gene-BLOC1S4	0.15096	-0.695251
gene-PGRMC1	-0.19378	-0.695101
gene-PLEKHM3	-0.661952	-0.695027
gene-FAM83B	-1.57272	-0.694999
gene-LOC425607	-0.196306	-0.694782
gene-MON2	-0.264396	-0.694641
gene-LOC112530040	0.0495853	-0.694477
gene-DESI2	-0.189063	-0.693236
gene-DCP1B	-0.238992	-0.693074
gene-ZNF592	0.324336	-0.692988
gene-DISP1	-1.73328	-0.69222
gene-ATP8A2	-1.17078	-0.692218
gene-CRYBG3	-0.920344	-0.691442
gene-TMEM56	-1.02105	-0.691239
gene-RCOR3	-0.753309	-0.691237
gene-KLHL11	-0.925585	-0.690801
gene-NEDD4	0.0704805	-0.690675
gene-AHI1	-0.467277	-0.690423
gene-RHOBTB2	-1.93354	-0.690299
gene-FAM168B	-0.571612	-0.688117
gene-SLC16A4	-1.69815	-0.68767
gene-GIMAP5L	0.0723565	-0.687484
gene-IQSEC1	-0.658414	-0.68725
gene-CD320	0.108047	-0.687092
gene-KAT6B	-0.832315	-0.687081
gene-BSG	-0.50142	-0.687064
gene-TMTC4	-0.903889	-0.686732
gene-LOC107057318	-0.472358	-0.686552
gene-LOC107053677	-0.347454	-0.685983
gene-CABLES1	-1.02351	-0.685749
gene-DYM	-0.263491	-0.684504
gene-NDEL1	0.0702611	-0.682503
gene-MID1	-1.86357	-0.682468
gene-EGLN3	-0.719496	-0.682466
gene-ZNF652	-0.435707	-0.682147
gene-LOC100859106	-1.24569	-0.681744
gene-UGGT2	0.52597	-0.681176
gene-HSPH1	0.682131	-0.680941
gene-CCDC174	0.355997	-0.680917
gene-LRRC61	-0.789431	-0.680253
gene-TRNAU1AP	-0.729517	-0.680241
gene-AMER1	-1.19576	-0.679302
gene-SNX8	-0.643933	-0.678996
gene-KCNA5	-0.785757	-0.678929
gene-TOR3A	-0.388382	-0.678812
gene-SLC4A8	0.201052	-0.67825
gene-MAEA	-0.315551	-0.677821
gene-ACTN4	-0.89071	-0.677751
gene-TCAIM	0.486659	-0.676998
gene-LOC107049075	-0.678191	-0.676374
gene-FOXF1	0.0147244	-0.675922
gene-DYNC1LI2	-0.648508	-0.675889
gene-PPM1F	-0.423325	-0.675871
gene-ZDHHC9	0.640962	-0.675561
gene-ZBTB44	-0.861531	-0.675099
gene-ICA1	-1.07209	-0.675025
gene-TAOK1	-0.566303	-0.674328
gene-PEX11A	-0.237069	-0.674178
gene-BIRC6	0.316099	-0.673992
gene-PAIP1	0.205838	-0.673992
gene-CLGN	-1.23476	-0.67369
gene-SEC61A2	0.561045	-0.673619
gene-UBE3D	0.119385	-0.672921
gene-RNF34	-0.0747032	-0.672742
gene-GNE	0.116627	-0.672157
gene-ABLIM3	-2.04572	-0.671592
gene-DCLRE1A	0.519326	-0.67097
gene-A4GALT	-1.0951	-0.670631
gene-DYNC2LI1	-0.844803	-0.67063
gene-DOCK5	-1.2148	-0.670527
gene-XRCC4	-0.340142	-0.670094
gene-LOC101749363	-3.00871	-0.669539
gene-RAI1	-0.796509	-0.669367
gene-ATF7	-1.04172	-0.669333
gene-CD24	0.0186887	-0.668895
gene-ARL6	0.508191	-0.668512
gene-PHF21A	-0.481956	-0.668345
gene-CCND2	-0.788161	-0.668092
gene-KIAA1549	-0.677197	-0.668073
gene-MOB2	-0.794437	-0.667917
gene-IRS2	-1.61635	-0.667815
gene-LRCH1	-0.140328	-0.666734
gene-ZNF710	-0.128329	-0.666636
gene-LSP1	-0.383341	-0.66504
gene-BCAS3	-0.930967	-0.664736
gene-LOC101748700	-2.03901	-0.664315
gene-FAAH	-0.115837	-0.663839
gene-TRIM32	-1.47685	-0.663366
gene-CAPN1	-0.298396	-0.663058
gene-KLHL7	0.192884	-0.662796
gene-CHRD	-0.737435	-0.662681
gene-CCDC28B	-1.16671	-0.661733
gene-NDUFAF2	-0.227718	-0.661681
gene-KLF3	-0.72218	-0.661316
gene-NDUFAF8	-0.910603	-0.661222
gene-TAL1	-0.641181	-0.661071
gene-SLC25A42	-2.10964	-0.66092
gene-EPM2A	-0.330658	-0.660705
gene-CYSP1L	-0.85395	-0.660554
gene-DPH7	-0.00570811	-0.660022
gene-PLD1	-0.674835	-0.659966
gene-PON2	-0.568365	-0.659862
gene-TAX1BP3	0.0282303	-0.659652
gene-LFNG	-0.553763	-0.658861
gene-SNTA1	-1.28699	-0.658533
gene-HMOX2	-0.389254	-0.658465
gene-F2RL3	-1.2766	-0.658124
gene-RECK	-1.14918	-0.658087
gene-TMEM106B	-0.921858	-0.657973
gene-RBSN	-0.0823786	-0.657789
gene-SLC35G2	-2.11417	-0.656831
gene-EBF1	-0.865756	-0.656786
gene-TSPAN12	-0.479813	-0.656586
gene-MICU2	-0.0227323	-0.656452
gene-IFT22	-0.485904	-0.656174
gene-MYO18A	-0.293369	-0.655583
gene-ADGRB1	-1.83428	-0.655471
gene-OTUD5	0.215043	-0.655464
gene-IRF2BP2	-0.636966	-0.655303
gene-PDK4	-0.775298	-0.654957
gene-PRKD3	-0.331031	-0.654822
gene-GPR1	-0.877147	-0.654597
gene-GUCD1	0.0214966	-0.654418
gene-RFK	0.208001	-0.654407
gene-FUBP1	-0.114356	-0.654343
gene-FAM122A	-0.219091	-0.654159
gene-DYNC1H1	0.161168	-0.654026
gene-NR4A1	0.278327	-0.653959
gene-ATP8B2	-0.512017	-0.653756
gene-PCBP4	-0.869683	-0.653616
gene-TUBB6	-0.0667143	-0.653573
gene-RALGPS1	-2.06239	-0.653551
gene-EXOC3L	1.24485	-0.653479
gene-CAPN11	-0.291352	-0.652836
gene-SPECC1L	-0.796571	-0.651773
gene-C4HCXorf57	-0.0720396	-0.649473
gene-RDH16	-1.38149	-0.649253
gene-IKZF5	-0.466928	-0.649192
gene-DLG5	-0.324431	-0.647858
gene-SEMA3F	-0.105427	-0.647793
gene-CHST3	-0.162663	-0.646747
gene-PANK1	-1.54324	-0.645564
gene-TTC12	-0.535158	-0.644833
gene-TRAF3IP1	-0.453576	-0.643636
gene-SELENBP1	-0.473104	-0.643542
gene-LCORL	0.231462	-0.643215
gene-GNB4	-0.686999	-0.642953
gene-CGGBP1	-0.0900203	-0.642867
gene-APLF	-0.878583	-0.64166
gene-LOC101748630	1.2765	-0.640036
gene-FGFRL1	-1.24688	-0.640018
gene-TMEM63A	-0.281347	-0.639952
gene-KLHL21	-0.0779757	-0.63979
gene-ATG4C	0.101375	-0.639536
gene-LOC101750700	-2.01393	-0.63928
gene-SDR16C5	-0.264319	-0.63858
gene-MID1IP1	-0.757442	-0.638456
gene-TOP2B	-0.661307	-0.637744
gene-ZBTB25	-0.317436	-0.637279
gene-ATXN10	0.917273	-0.63701
gene-DNAJC8	0.484235	-0.636954
gene-CDADC1	-0.0162624	-0.635925
gene-FLT3	-0.950269	-0.635703
gene-ZBTB5	-0.392128	-0.634786
gene-JDP2	-1.04767	-0.6347
gene-CCSER2	-0.706234	-0.634529
gene-SERPINB2	0.393386	-0.633595
gene-INVS	-0.386298	-0.632423
gene-ST6GALNAC3	-0.0207155	-0.632007
gene-ZBTB6	-0.363793	-0.631938
gene-ATXN1L	0.0329844	-0.631802
gene-FEM1C	-0.188958	-0.631046
gene-MGMT	-1.07248	-0.630838
gene-DCAF10	0.0354189	-0.630716
gene-ICK	-1.16621	-0.630589
gene-ZNF512B	-0.0648731	-0.630513
gene-MBD3	-0.410104	-0.630133
gene-TMEM175	-0.871289	-0.629629
gene-GAS2L1	-1.11691	-0.629566
gene-LOC101748095	-0.279677	-0.629266
gene-VTI1A	-0.263344	-0.629179
gene-PDE7B	-0.394573	-0.629015
gene-MAP2K5	-0.421176	-0.628591
gene-BRD3	-0.413341	-0.628283
gene-TMEM263	-0.362527	-0.628244
gene-EPFIP1L	-0.380668	-0.627636
gene-PPP2R3A	-0.515574	-0.627635
gene-HDAC7	-0.943127	-0.626927
gene-DDTNFR23	-0.896431	-0.626925
gene-LAMB3	-1.19154	-0.626768
gene-MRAS	-0.82544	-0.626627
gene-IL34	-1.32882	-0.626254
gene-TAF3	-0.150657	-0.626091
gene-PRICKLE4	-1.0298	-0.625963
gene-SLC25A30	-0.577121	-0.625944
gene-LHPP	0.206346	-0.625518
gene-HACD1	0.91661	-0.625081
gene-LOC107055114	-0.584479	-0.623839
gene-FBXW4	0.0822118	-0.623087
gene-ZNF302	0.0296467	-0.622231
gene-KLHL17	-6.0725	-0.621757
gene-PDE3B	-0.697015	-0.621701
gene-ETFBKMT	-0.816352	-0.621611
gene-ARRDC4	-1.22684	-0.621561
gene-L2HGDH	-0.833588	-0.620648
gene-ZBTB46	-0.655592	-0.620425
gene-LOC107052650	-0.0944435	-0.619964
gene-PCMT1	0.427436	-0.619957
gene-AAED1	-0.675757	-0.619872
gene-MACF1	-0.117876	-0.61971
gene-HHIPL1	-1.18166	-0.618839
gene-MARVELD2	-0.301819	-0.618301
gene-ADCY3	-1.81309	-0.617959
gene-DNAJA4	-0.608632	-0.617942
gene-BAHD1	-0.0754045	-0.617753
gene-COMTD1	-1.40339	-0.61769
gene-KLF10	-1.18824	-0.615992
gene-LOC107049011	-0.537923	-0.6158
gene-RAB12	-0.76206	-0.615676
gene-MEGF9	-0.834444	-0.615658
gene-INPP5A	-0.928122	-0.615616
gene-WNK1	0.0887977	-0.615365
gene-ENS-1	0.1803	-0.614871
gene-EEFSEC	-0.0217813	-0.614715
gene-TTBK2	-0.983381	-0.614683
gene-DSTYK	-0.753392	-0.614411
gene-GAB2	0.712062	-0.614311
gene-CCP110	-0.442705	-0.613982
gene-CCDC88A	-0.176827	-0.613568
gene-INSRR	-1.88944	-0.613568
gene-ZNF853	-0.286899	-0.61301
gene-LOC107053519	-0.930252	-0.61209
gene-MAP3K13	0.671764	-0.611796
gene-SLC25A11	0.0835185	-0.611283
gene-TWSG1	-0.894373	-0.610907
gene-IL13RA1	-0.491924	-0.610472
gene-JAK3	-0.625022	-0.610437
gene-CPEB4	0.344055	-0.610231
gene-SERPINE2	-0.901186	-0.610055
gene-LRFN1	-0.354967	-0.610039
gene-PANX1	0.574023	-0.609873
gene-C5H15orf41	-0.226517	-0.609763
gene-LOC418108	0.328792	-0.609634
gene-PTCH1	-0.0509381	-0.608838
gene-CTNND1	-0.590396	-0.608367
gene-CNGA3	-2.45146	-0.608022
gene-KIAA0556	-0.402323	-0.607888
gene-SEPT7	-0.365163	-0.60749
gene-NDST1	-0.364583	-0.607065
gene-NOC4L	-0.28409	-0.606921
gene-GDF9	-0.563981	-0.60677
gene-CDCA7L	0.98525	-0.605737
gene-ADAT2	0.0649172	-0.605622
gene-ZNF346	1.32094	-0.605618
gene-RYBP	-0.919288	-0.604774
gene-FGR	-0.903253	-0.604148
gene-XXYLT1	-0.483085	-0.603782
gene-CRTAC1	-1.52966	-0.60308
gene-STMN1	-0.485354	-0.602721
gene-RGL1	-0.00668083	-0.601831
gene-KRIT1	-0.557958	-0.601667
gene-VANGL2	-1.26592	-0.60156
gene-GMEB1	-1.09326	-0.601335
gene-PEBP1	0.0112529	-0.601262
gene-PRKCQ	-0.253357	-0.600832
gene-AKR1E2	-0.0469516	-0.600809
gene-LMNB2	0.316985	-0.600743
gene-PDCL	-0.141321	-0.600466
gene-BACE2	-0.938702	-0.600292
gene-BGLAP	-2.63466	-0.600252
gene-PRKG2	-2.38368	-0.599431
gene-NPTXR	0.157153	-0.599178
gene-FBXO8	-0.678485	-0.599077
gene-B3GLCT	-0.658101	-0.597634
gene-RPIA	0.286205	-0.597603
gene-ALCAM	0.588965	-0.59672
gene-FCHO2	-0.575432	-0.596176
gene-INTU	-0.256456	-0.596003
gene-TAF1A	0.972502	-0.59564
gene-PPM1E	-0.744729	-0.594636
gene-HIBADH	-0.0778529	-0.594624
gene-CREB1	-0.505982	-0.593801
gene-CD276	-0.387338	-0.593673
gene-PRDM11	-0.882148	-0.593644
gene-PDS5B	-0.438095	-0.593577
gene-WDR35	0.198311	-0.592846
gene-FAM53B	-0.586415	-0.592479
gene-PIK3C3	-0.210014	-0.591856
gene-FUNDC1	-0.448738	-0.591832
gene-YWHAQ	0.0556525	-0.591709
gene-SLC43A2	0.106027	-0.591593
gene-DYRK1A	-0.121301	-0.591418
gene-DSE	-0.859311	-0.591387
gene-FOXP1	-0.654983	-0.590825
gene-RSPH10B	1.09356	-0.590279
gene-XKR4	-0.442043	-0.589484
gene-TTLL1	2.47404	-0.588895
gene-LOC422372	0.607825	-0.588649
gene-C20H20ORF112	-0.674993	-0.587992
gene-PRRG4	0.517637	-0.587417
gene-GTF3C4	0.0187974	-0.586624
gene-EPB41L4B	0.758316	-0.585563
gene-PRKCZ	0.310422	-0.585339
gene-ATXN7L3	0.559649	-0.584934
gene-TRAPPC13	-0.2461	-0.584374
gene-BRD9	0.584886	-0.583668
gene-MOB4	0.163408	-0.583631
gene-EFCAB5	-1.81091	-0.583529
gene-TMEM38B	-1.35932	-0.582783
gene-LOC112530217	-5.47927	-0.582526
gene-SYNGR1	-0.117545	-0.581544
gene-SYTL5	-1.94708	-0.581209
gene-SEPT9	-0.645228	-0.581158
gene-LOC107049968	0.566305	-0.580785
gene-DCTN3	-0.555278	-0.580749
gene-REPS1	-0.561948	-0.58069
gene-EIF4G2	-0.437619	-0.580089
gene-CRAMP1	0.0752074	-0.579925
gene-LOC107052491	-1.38479	-0.579457
gene-STXBP1	-0.848429	-0.579272
gene-RBM38	-3.24101	-0.579152
gene-CRBN	-0.525335	-0.579087
[truncated: 11,576 more rows]

## Sheet: F quadrants（61）
GENEID	Ribo_logFC	RNA_logFC
gene-ACP5	-0.519031	1.70533
gene-PHF19	1.37267	1.76616
gene-SPCS2	0.760589	1.77797
gene-SARAF	0.979859	1.83235
gene-BMP6	3.29963	1.84826
gene-GSDMA	0.82506	1.85059
gene-CSF2RA	0.831134	1.8696
gene-ATP6V0C	0.991559	1.95022
gene-SPI1	0.581414	2.00973
gene-GPR183	0.656487	2.01394
gene-PTAFR	-0.266418	2.03117
gene-DMBT1	0.500294	2.0691
gene-NFAM1	0.265196	2.07633
gene-DRAM1	0.947542	2.08616
gene-CXCR4	0.197522	2.12203
gene-TNFAIP3	0.513667	2.13954
gene-IL15	0.250715	2.16617
gene-KRT10	1.38522	2.19137
gene-SAMSN1	0.896588	2.19284
gene-IL13RA2	0.595734	2.19571
gene-VMP1	-0.00221905	2.19696
gene-LOC418667	0.745289	2.21491
gene-PLCXD1	0.945419	2.25481
gene-SDC4	0.583517	2.33728
gene-LOC418423	1.56357	2.33833
gene-CCR2	0.847896	2.36516
gene-LGALS3	1.14808	2.37092
gene-CD80	0.402336	2.39073
gene-LOC770026	0.897678	2.4757
gene-PDCD1	0.821204	2.4956
gene-TUBA4A	0.221905	2.58127
gene-TUBA4B	1.56544	2.62748
gene-SLC2A6	0.885736	2.6783
gene-UBXN2A	0.953969	2.69538
gene-ARL16	1.08607	2.70766
gene-DUSP4	1.7447	2.7121
gene-LOC418421	0.224529	2.71844
gene-LOC107052519	0.895529	2.77723
gene-TIFA	1.17119	2.80216
gene-EFCAB11	2.03627	2.83404
gene-MLKL	1.28505	2.96152
gene-ADAMTS4	2.11449	3.08173
gene-TLR15	0.645397	3.09608
gene-LRG1	0.980859	3.25664
gene-HIST1H2A4L2	0.85825	3.28993
gene-BATF3	2.0173	3.41063
gene-HIST2H3L	0.318367	3.48071
gene-VPS29L	2.44387	3.673
gene-GDF15	4.57096	4.22073
gene-ATP6V1G3	2.12671	4.40361
gene-LOC107053928	2.08135	4.49766
gene-HIST2H3D	-0.371921	4.9284
gene-MADPRT1	1.67385	4.95994
gene-BHLHA15	2.19649	5.27539
gene-LOC112530611	5.92274	8.49499
gene-UBE2R2L	7.88085	8.91547
gene-CCL20	6.26789	9.12586
gene-CHDB1	1.8241	10.3549
gene-ATP5A1W	1.86581	10.8773
gene-LOC112530494	7.08399	11.4701
gene-LOC100859072	7.81828	11.9214

## Sheet: G quadrants（238）
GENEID	Ribo_logFC	RNA_logFC
gene-CPXM1	-4.78002	-7.64284
gene-FAT3	-3.27124	-7.51057
gene-LOC100857892	-5.11144	-6.49203
gene-MMRN1	-2.67932	-6.35829
gene-GDF10	-4.42889	-6.3555
gene-PLAC9	-2.45441	-6.02275
gene-NTRK2	-5.21876	-5.97024
gene-RBP7	-3.94268	-5.75871
gene-FCGBPL	-4.2398	-5.75235
gene-ANGPTL5	-8.17215	-5.74544
gene-NRXN1	-3.5655	-5.68801
gene-NPR3	-7.09956	-5.60079
gene-GIF	-4.66832	-5.57464
gene-CAV1	-3.44061	-5.32325
gene-DCX	-6.58955	-5.31971
gene-OC3	-6.28606	-5.2975
gene-ECM2	-3.42898	-5.2908
gene-NREP	-4.2845	-5.27746
gene-RAB26	-6.84201	-5.20268
gene-CHRDL1	-4.43865	-5.13224
gene-SGCG	-3.36842	-5.05011
gene-ELN	-3.40701	-5.00385
gene-ADAMTSL3	-4.73579	-4.9069
gene-PXDNL	-3.4033	-4.88724
gene-CLEC3B	-4.83204	-4.88447
gene-CALB1	-7.69911	-4.88215
gene-AHNAK2	-3.74491	-4.84525
gene-COL3A1	-3.49301	-4.63186
gene-RERG	-2.499	-4.62994
gene-MFAP5	-3.45516	-4.57939
gene-NOV	-2.88432	-4.51325
gene-WNT5A	-4.01543	-4.50723
gene-LRRC17	-3.91589	-4.5004
gene-ADAMTS12	-3.61095	-4.39538
gene-SLIT3	-3.39841	-4.38355
gene-SEMA3A	-1.71306	-4.35663
gene-ITGBL1	-4.74024	-4.27028
gene-PDLIM3	-2.72172	-4.26161
gene-COL15A1	-3.92172	-4.25272
gene-LIMCH1	-3.01916	-4.24678
gene-COL12A1	-3.37428	-4.23564
gene-PODN	-3.10318	-4.22092
gene-DBN1	-3.62563	-4.1891
gene-MAP1B	-2.68058	-4.13444
gene-EDIL3	-2.23789	-4.12266
gene-PCDH7	-2.16672	-4.10799
gene-MEGF6	-9.69141	-4.01192
gene-DEPDC6	-3.08679	-3.9962
gene-FNDC1	-2.45257	-3.99462
gene-VEGFD	-3.42811	-3.97948
gene-TENM4	-4.09792	-3.96528
gene-CCDC80	-2.12887	-3.95879
gene-PTN	-4.64905	-3.94951
gene-FILIP1	-3.37757	-3.93241
gene-MXRA5	-4.43911	-3.90309
gene-FBN2	-3.1016	-3.89535
gene-TSPAN2	-2.13042	-3.86312
gene-MYH1C	-3.18524	-3.85973
gene-KCNMB2	-3.17193	-3.82858
gene-ADAMTS19	-5.11554	-3.80972
gene-ANXA8	-4.72303	-3.78887
gene-COL6A3	-3.23141	-3.78739
gene-CTGF	-2.1006	-3.76366
gene-CNN1	-2.81017	-3.70676
gene-ACTG2	-2.7042	-3.66621
gene-PRSS35	-2.80375	-3.65064
gene-DAAM2	-2.25344	-3.64575
gene-FHL1	-1.76887	-3.58435
gene-SERPINF1	-2.72823	-3.58114
gene-SLIT2	-1.99954	-3.5779
gene-THBS2	-1.96125	-3.54454
gene-CPXM2	-3.90313	-3.53694
gene-LTBP1	-2.18562	-3.45032
gene-NFIX	-1.97467	-3.44001
gene-GULP1	-2.31721	-3.42609
gene-WISP1	-3.49649	-3.40806
gene-MRVI1	-2.56591	-3.39101
gene-FMOD	-3.94217	-3.39072
gene-PDPN	-3.95635	-3.37304
gene-C7	-2.24737	-3.36069
gene-RGS5	-4.27613	-3.34955
gene-NFIB	-1.94825	-3.33835
gene-PPIC	-1.80411	-3.29543
gene-PLEKHA6	-3.05977	-3.29461
gene-ABCC8	-4.40309	-3.27931
gene-SORCS2	-1.89527	-3.26781
gene-PDGFC	-3.05618	-3.26203
gene-LTBP2	-3.21429	-3.25775
gene-CPE	-2.07458	-3.2388
gene-RASL11AL	-2.00489	-3.23286
gene-GPRC5B	-4.2351	-3.23248
gene-SEMA3G	-3.69852	-3.22872
gene-MAMDC2	-3.32237	-3.19186
gene-ANTXR1	-2.2334	-3.17771
gene-ADAMTS2	-1.72169	-3.16417
gene-CRISPLD2	-1.83156	-3.1613
gene-CILP	-2.87019	-3.15571
gene-CGNL1	-2.61386	-3.1539
gene-TAGLN	-2.03358	-3.13486
gene-CSPG4	-3.03789	-3.11975
gene-TNFAIP8L3	-1.76507	-3.10974
gene-AKAP12	-1.7955	-3.0856
gene-KIAA1161	-3.99064	-3.07695
gene-GAS1	-2.42972	-3.07565
gene-MRC2	-2.16786	-3.07199
gene-PDGFRL	-2.21303	-3.0696
gene-PTPRD	-3.02227	-3.04147
gene-MYH10	-1.05006	-3.02322
gene-EPHA3	-2.43419	-3.0133
gene-OGN	-2.40194	-2.98115
gene-PLCB4	-1.94057	-2.97867
gene-ANGPT2	-2.36775	-2.97366
gene-LYVE1	-2.12151	-2.96767
gene-MMP2	-2.93409	-2.93457
gene-FZD4	-1.57816	-2.93097
gene-COLEC11	-2.65998	-2.91884
gene-CREB3L1	-2.66053	-2.91551
gene-PGM5	-1.96511	-2.90927
gene-FBLN2	-2.99932	-2.89121
gene-MECOM	-2.59535	-2.87143
gene-ARL8BL	-4.43781	-2.86915
gene-DKK3	-1.36617	-2.84204
gene-NES	-2.50699	-2.81295
gene-NTRK3	-2.62047	-2.77104
gene-ANGPTL2	-2.6721	-2.76563
gene-COL6A2	-1.80428	-2.75328
gene-MATN2	-2.43254	-2.74211
gene-SMAD9	-3.50652	-2.73397
gene-PXDN	-2.18526	-2.71186
gene-RNF152	-2.20419	-2.69499
gene-NDAHNAKL	-1.72284	-2.69382
gene-CRISPLD1	-2.22244	-2.67318
gene-TRABD2B	-3.08995	-2.67159
gene-GUCY1A2	-2.89541	-2.642
gene-COL1A1	-3.2184	-2.63747
gene-REEP1	-1.98646	-2.63345
gene-LOC112531347	-2.57731	-2.62513
gene-ANGPT4	-2.61354	-2.61443
gene-ENPP6	-4.35076	-2.61327
gene-PAPPA	-2.51049	-2.59319
gene-STS	-2.74766	-2.59149
gene-COL6A1	-2.05513	-2.57541
gene-COL8A1	-2.11645	-2.53658
gene-GSTT1L	-1.70799	-2.5361
gene-DMD	-2.6165	-2.52203
gene-HSPB8	-2.22648	-2.50657
gene-COL1A2	-2.86496	-2.5047
gene-MRC1	-1.41551	-2.49756
gene-FREM1	-2.09229	-2.49468
gene-FILIP1L	-1.44599	-2.49069
gene-PDE1C	-2.47689	-2.48
gene-FLNA	-2.29864	-2.47679
gene-BOC	-3.52062	-2.46384
gene-KIAA1462	-1.59458	-2.46306
gene-ACTA2	-1.74921	-2.45092
gene-C1QTNF5	-4.36356	-2.44699
gene-PEAK1	-1.24702	-2.44119
gene-HEG1	-1.63209	-2.4401
gene-EGFR	-2.42881	-2.42762
gene-TNC	-1.99933	-2.42428
gene-RBMS3	-2.5327	-2.42426
gene-SDC2	-2.21947	-2.41555
gene-PRSS23	-2.62644	-2.41552
gene-GLUL	-1.85133	-2.4032
gene-FAT1	-1.92842	-2.40173
gene-SSBP2	-1.52717	-2.39897
gene-DAB2	-1.21901	-2.39146
gene-HLF	-1.86664	-2.39012
gene-CLIC4	-1.7145	-2.38891
gene-SNCAIP	-2.99734	-2.38753
gene-SYNE2	-2.02454	-2.38527
gene-RUNX1T1	-1.8246	-2.37764
gene-CDC42BPA	-1.46855	-2.37568
gene-PHLDB2	-1.21834	-2.37102
gene-HOXA5	-2.0274	-2.37079
gene-LHFP	-1.93583	-2.36835
gene-DTNA	-2.66791	-2.33801
gene-ZNF521	-1.39252	-2.33015
gene-ACKR3	-1.19194	-2.32851
gene-STARD13	-1.77926	-2.32667
gene-DACT1	-1.43421	-2.32021
gene-HTRA3	-2.50862	-2.31658
gene-SYNM	-1.71075	-2.31303
gene-ALDH1A3	-1.6686	-2.31007
gene-LOC107051310	-3.50101	-2.30737
gene-PCOLCE	-1.83799	-2.2866
gene-MFAP2	-2.2467	-2.26831
gene-ABI3BP	-2.12179	-2.26267
gene-COL5A2	-2.76173	-2.25991
gene-REM1	-4.40903	-2.24617
gene-UNC5B	-1.55356	-2.24018
gene-MEX3B	-3.36728	-2.21454
gene-MDK	-2.30703	-2.21329
gene-MAGI1	-1.62809	-2.203
gene-PLK2	-1.56521	-2.17926
gene-LMOD1	-2.10844	-2.17623
gene-SDPR	-1.28313	-2.16915
gene-MYLK	-1.72759	-2.15789
gene-ZBTB20	-2.31828	-2.14423
gene-HSPB1	-1.77119	-2.12667
gene-ADD3	-1.59565	-2.10643
gene-ZNF503	-2.49235	-2.10637
gene-SEMA5A	-2.86818	-2.10364
gene-AEBP1	-1.8892	-2.10127
gene-ADGRL4	-1.5126	-2.10054
gene-NFIC	-1.46762	-2.09442
gene-EMP2	-1.83183	-2.08606
gene-MAOA	-1.64671	-2.07911
gene-FBN1	-2.07905	-2.07813
gene-NTN4	-4.23579	-2.07587
gene-SEMA3C	-3.26927	-2.05138
gene-PALLD	-1.77	-2.04978
gene-NR2F2	-2.16994	-2.04894
gene-ITGA7	-5.03913	-2.04531
gene-MACROD2	-1.60969	-2.03614
gene-ARHGEF10	-2.08722	-2.02589
gene-GSN	-1.29189	-2.02577
gene-FBLN5	-2.09379	-2.00763
gene-RBFOX2	-1.48317	-1.97671
gene-SETBP1	-3.24153	-1.97018
gene-SYNPO2	-3.0158	-1.96643
gene-ANKRD50	-2.24788	-1.94805
gene-PPP2R2B	-2.76485	-1.93386
gene-ITGA8	-2.16433	-1.93078
gene-CTNNAL1	-1.79671	-1.92015
gene-ISYNA1	-2.24119	-1.90866
gene-ZNF532	-1.59562	-1.90304
gene-PTPN14	-1.83551	-1.89963
gene-ENG	-1.90545	-1.89854
gene-STON1	-1.81529	-1.88249
gene-NR2F1	-2.06431	-1.87863
gene-LPAR1	-1.74308	-1.84911
gene-DAB2IP	-1.25613	-1.8461
gene-PPP3CA	-1.39113	-1.84412
gene-NRP1	-2.55371	-1.80883
gene-PREX2	-1.65683	-1.80158
gene-DLC1	-1.91186	-1.73869
gene-FLNC	-2.592	-1.66776

## Sheet: H quadrants（831）
GENEID	Ribo_logFC	RNA_logFC
gene-COL11A1	-8.11063	-7.06085
gene-SFTPA2	-9.50988	-5.76473
gene-LOC100858068	-5.22218	-5.55016
gene-SFTPA1	-8.2309	-5.18645
gene-KRT19	-6.52736	-5.15543
gene-COL4A4	-4.35485	-4.648
gene-CADM2	-7.3415	-4.62677
gene-PI15	-4.2166	-4.27579
gene-AMIGO2	-8.72384	-4.23809
gene-APLNR	-3.22718	-4.10102
gene-KRT14	-7.89159	-3.97207
gene-LECT2	-1.92982	-3.78682
gene-FOXI2	-6.78194	-3.53733
gene-HGF	-6.51389	-3.48135
gene-CTGFL	-7.76224	-3.47158
gene-ADAMTSL1	-4.57094	-3.4567
gene-PPP1R3C	-2.54591	-3.34535
gene-KCND2	-5.89655	-3.30719
gene-AFAP1	-1.53745	-3.27067
gene-OMD	-3.80233	-3.25186
gene-PCDHGA2	-3.24912	-3.17381
gene-LOC431653	-2.83227	-3.07302
gene-C1QL2	-8.0644	-3.06943
gene-PTPRZ1	-4.06932	-3.06517
gene-SEZ6L	-7.27447	-2.9541
gene-FZD1	-2.08311	-2.89169
gene-DIO3	-7.48794	-2.87461
gene-GDPD2	-5.3914	-2.79654
gene-PI16	-4.06757	-2.79094
gene-MMP13	-5.52955	-2.77974
gene-CPM	-1.95868	-2.76401
gene-LGR5	-5.90282	-2.74729
gene-GEM	-1.76299	-2.68189
gene-CTSG	-2.77933	-2.67623
gene-CARD10	-6.44418	-2.63915
gene-NFIA	-1.52172	-2.63391
gene-ASIC1	-3.40634	-2.62993
gene-MAPK10	-6.45899	-2.61885
gene-C1QTNF2	-3.80466	-2.61524
gene-SDK2	-2.74489	-2.6041
gene-ITGA9	-2.18277	-2.59885
gene-MMR1L2	-3.60696	-2.59496
gene-SOX6	-4.11579	-2.53188
gene-KCNK4	-3.21016	-2.49553
gene-LOC112530201	-7.43481	-2.48118
gene-CHRNA7	-4.05226	-2.4354
gene-TMEM86A	-2.16972	-2.40151
gene-HMCN1	-2.93633	-2.39779
gene-OLFM3	-2.06295	-2.39393
gene-BCHE	-3.70048	-2.37519
gene-ADAMTS17	-2.83627	-2.35065
gene-PROKR2	-4.70311	-2.33101
gene-ITGA2B	-4.63712	-2.29263
gene-LMO7	-2.36358	-2.27304
gene-CYGB	-1.71118	-2.25962
gene-NCAM2	-3.61309	-2.24963
gene-SDK1	-2.27348	-2.23755
gene-RAG2	-4.82632	-2.23308
gene-LRRC75A	-4.06781	-2.22563
gene-KDELR3	-2.66251	-2.2198
gene-LBH	-1.39036	-2.21716
gene-FAIM2	-4.10923	-2.21509
gene-SMIM5	-4.31912	-2.20716
gene-CACNA2D1	-2.91747	-2.20261
gene-RARB	-1.9307	-2.19668
gene-LOX	-2.18298	-2.1894
gene-OLFML3	-3.5077	-2.18032
gene-CACNA2D2	-2.43717	-2.16848
gene-GSTAL3	-4.33235	-2.16213
gene-KIAA1644	-7.09055	-2.15309
gene-SCUBE2	-2.69899	-2.15064
gene-PCBP2	-2.61043	-2.14422
gene-GRIA3	-7.4489	-2.14231
gene-COL26A1	-2.69746	-2.14124
gene-CDK18	-1.86612	-2.13756
gene-GSTT1	-1.3528	-2.13363
gene-CASQ2	-3.65075	-2.12615
gene-SMOC2	-2.71206	-2.12471
gene-BCAS1	-2.76499	-2.12468
gene-EMB	-2.44628	-2.11683
gene-ADCY5	-2.34072	-2.10588
gene-LOC100857549	-2.91221	-2.10552
gene-ADAMTS14	-3.33948	-2.096
gene-COL14A1	-2.45618	-2.09071
gene-PCDHB14L2	-2.54116	-2.08182
gene-LAMA2	-2.4794	-2.0723
gene-LOC422894	-2.32269	-2.07151
gene-MCAM	-1.90981	-2.06668
gene-COBL	-2.33458	-2.05702
gene-CAV2	-2.16224	-2.05642
gene-CTNNA2	-2.88886	-2.04517
gene-NKD1	-2.15994	-2.0401
gene-CES1L2	-3.54525	-2.03365
gene-SRPX	-1.8456	-2.02679
gene-ZNF703	-2.85577	-2.02213
gene-CTSK	-1.51648	-2.01279
gene-SERPINH1	-2.2643	-2.0046
gene-ADAMTS15	-2.32289	-2.00154
gene-LOC101751432	-4.42928	-1.98524
gene-OSBPL5	-1.39686	-1.97603
gene-COL19A1	-2.83236	-1.97162
gene-FAT4	-2.26901	-1.97146
gene-ADGRF5	-1.9814	-1.95702
gene-LOC107055115	-2.31554	-1.95455
gene-CA8	-2.02867	-1.95396
gene-PRELP	-1.85816	-1.93628
gene-KCNQ1	-2.41037	-1.93361
gene-YAP1	-1.6821	-1.92877
gene-LOC419409	-2.11654	-1.92865
gene-VAT1L	-2.02312	-1.92486
gene-TPM1	-1.73582	-1.91702
gene-NDRG4	-2.30767	-1.91384
gene-PARVA	-2.20171	-1.90066
gene-MTSS1L	-1.33634	-1.89427
gene-RERGL	-5.24872	-1.8933
gene-ESM1	-2.5027	-1.87512
gene-RELN	-1.29816	-1.87167
gene-GADL1	-2.98973	-1.86705
gene-LOC107050955	-1.75403	-1.86654
gene-TEAD1	-1.55164	-1.86554
gene-ATP2B2	-3.1705	-1.86233
gene-SLC27A6	-6.79414	-1.86054
gene-SMARCD3	-1.98426	-1.85987
gene-SLC6A8	-2.05236	-1.84277
gene-NR3C2	-1.58577	-1.84228
gene-ARHGAP40	-1.94364	-1.84177
gene-TENM2	-3.67764	-1.83945
gene-FLT4	-1.09338	-1.83729
gene-PTRF	-1.409	-1.83445
gene-PTPRU	-1.57198	-1.8255
gene-ASXL3	-3.46353	-1.82468
gene-DACH1	-2.81877	-1.82179
gene-NCAM1	-3.00414	-1.8216
gene-TSPAN9	-1.90917	-1.8216
gene-PARD6G	-2.00816	-1.82042
gene-KITLG	-2.73676	-1.81094
gene-SLC22A3	-2.74287	-1.81023
gene-HSPG2	-1.95465	-1.80623
gene-C8H1ORF21	-2.85494	-1.80454
gene-IGFBP7	-2.25843	-1.80447
gene-TEK	-1.49993	-1.80331
gene-LDB3	-7.47107	-1.80249
gene-GPX3	-2.49901	-1.79577
gene-MMP23B	-2.48683	-1.79055
gene-FBN3	-2.99915	-1.79036
gene-ETV1	-4.00782	-1.78993
gene-RSRP1	-4.54209	-1.78764
gene-LOC112532140	-6.76388	-1.78283
gene-SH3GL3	-2.15908	-1.78067
gene-MYL9	-1.19981	-1.77883
gene-GFRA2	-2.87541	-1.77791
gene-COL16A1	-2.0708	-1.77602
gene-SPTBN1	-1.16661	-1.77206
gene-IGFBP5	-3.94568	-1.76838
gene-SPARC	-1.60156	-1.7634
gene-LOC422171	-1.84271	-1.76297
gene-EHD2	-1.48324	-1.76272
gene-FHL3	-1.66142	-1.75835
gene-LAMA1	-3.35007	-1.75686
gene-CNN3	-1.21363	-1.75502
gene-GAS2	-4.98007	-1.74991
gene-CDH4	-2.05571	-1.73745
gene-MFGE8	-1.46912	-1.73655
gene-CCDC85A	-2.70009	-1.72849
gene-MPDZ	-1.41793	-1.72719
gene-LOC425431	-1.91372	-1.72701
gene-PODXL	-1.23577	-1.72551
gene-RTN4R	-4.212	-1.7203
gene-PLXDC2	-2.15099	-1.71976
gene-KDR	-1.29224	-1.71928
gene-CRIP2	-2.48614	-1.71483
gene-ANXA5	-1.40801	-1.71129
gene-CDH23	-3.55846	-1.69727
gene-KLHL24	-1.06857	-1.69433
gene-JUP	-2.37794	-1.69184
gene-DCN	-1.92662	-1.68903
gene-SMO	-2.10121	-1.68543
gene-CNTN1	-2.54562	-1.68477
gene-RCN1L	-1.35212	-1.68471
gene-NDRG1	-1.25169	-1.68059
gene-COL2A1	-4.42968	-1.67851
gene-BMPR1A	-2.27169	-1.6646
gene-JAM3	-1.28768	-1.66401
gene-MXRA8	-2.43064	-1.66102
gene-MFSD4A	-2.63199	-1.66071
gene-PTPRB	-1.50852	-1.65808
gene-SRGAP1	-1.60467	-1.6575
gene-SORBS2	-1.23951	-1.65028
gene-XCR1	-2.4019	-1.64935
gene-FGD5	-1.54592	-1.6425
gene-FRAS1	-2.57078	-1.64187
gene-MXRA7	-2.02547	-1.64148
gene-NTN3	-1.89893	-1.64068
gene-TGFBR3	-2.22944	-1.63607
gene-EPB41L1	-1.8522	-1.62183
gene-VSTM4	-3.6443	-1.6195
gene-CSRP1	-1.9047	-1.61896
gene-RAMP2	-1.61786	-1.61744
gene-FKBP10	-2.03506	-1.61522
gene-ENDOD1	-1.87451	-1.61199
gene-EML1	-1.52505	-1.6025
gene-WASL	-1.65039	-1.59847
gene-PCDH18	-2.18671	-1.591
gene-PRKG1	-1.76189	-1.59082
gene-KIAA1671	-1.35755	-1.59026
gene-PLCL1	-1.63426	-1.5894
gene-SLC6A17	-2.9964	-1.58774
gene-LOC112531804	-1.3452	-1.58759
gene-LAMB2	-2.23742	-1.58741
gene-PHLDB1	-1.50033	-1.58383
gene-PAMR1	-3.38354	-1.58305
gene-RARRES2	-1.75541	-1.58279
gene-ADAMTS7	-3.30502	-1.5812
gene-NEURL1B	-1.65164	-1.58083
gene-COL4A1	-1.96939	-1.57799
gene-DNAJB4	-1.28893	-1.57646
gene-NOVA1	-1.8843	-1.57034
gene-NPNT	-2.75851	-1.56275
gene-KCNS3	-4.80092	-1.56244
gene-CYP7B1	-2.04157	-1.56165
gene-FZD5	-7.23547	-1.55909
gene-SCUBE1	-3.8185	-1.559
gene-MYH11	-1.52056	-1.55873
gene-NEO1	-1.42272	-1.55497
gene-SEMA6D	-2.09305	-1.55465
gene-CADPS2	-2.19182	-1.55316
gene-ZNF618	-2.04831	-1.55271
gene-RAB30	-2.0412	-1.55128
gene-PDE3A	-1.42479	-1.55017
gene-COL5A1	-2.06219	-1.5463
gene-ANK2	-1.26686	-1.54617
gene-NPY4R	-2.74227	-1.54235
gene-CST3	-1.28886	-1.53754
gene-RXFP1	-2.50624	-1.53538
gene-ARHGAP39	-1.96591	-1.53446
gene-TIMD4	-3.2352	-1.53435
gene-ENC1	-1.29672	-1.53326
gene-TIE1	-1.53357	-1.52804
gene-TNS1	-1.22562	-1.52639
gene-FAM132A	-3.66206	-1.52545
gene-SCD5	-3.19005	-1.52488
gene-SLC40A1	-1.96504	-1.52314
gene-TMTC1	-1.82717	-1.52279
gene-PDLIM1	-1.18284	-1.52111
gene-CD36	-2.37127	-1.51721
gene-TBX3	-2.80775	-1.5171
gene-ROBO2	-2.85936	-1.51037
gene-CDH10	-3.28765	-1.50098
gene-FXYD6	-1.39264	-1.50055
gene-DDAH1	-1.68221	-1.4974
gene-GADD45A	-1.88279	-1.49355
gene-CACHD1	-2.04483	-1.49322
gene-ARHGEF17	-1.84713	-1.49027
gene-VEGFC	-2.53093	-1.48732
gene-LURAP1	-1.89217	-1.48669
gene-LOC107050771	-2.63197	-1.48604
gene-RILPL1	-1.42015	-1.48082
gene-NDNF	-4.4875	-1.47967
gene-ASPH	-1.74961	-1.47484
gene-RCAN2	-2.21567	-1.47368
gene-CRTAP	-1.69962	-1.4729
gene-PPFIBP1	-1.22689	-1.47208
gene-NBL1	-1.84113	-1.47052
gene-FRMD6	-1.45224	-1.47032
gene-PDE10A	-2.32853	-1.46851
gene-ACAP3	-1.84705	-1.46796
gene-GUCY1A3	-2.16328	-1.46549
gene-VEGFRKDRL	-1.66288	-1.46329
gene-PTPRG	-1.85741	-1.46323
gene-PTPRM	-2.11737	-1.46159
gene-PROX1	-1.50562	-1.46092
gene-TCF21	-2.41471	-1.46045
gene-PDLIM4	-1.10206	-1.45996
gene-ITPR3	-1.43216	-1.45952
gene-PLEKHG4	-1.40325	-1.45844
gene-TNS3	-1.1464	-1.44697
gene-ZMIZ1	-1.87229	-1.44694
gene-MEIS1	-2.00743	-1.44463
gene-LGR4	-1.48401	-1.44402
gene-SOX18	-2.34859	-1.44371
gene-ADGRL2	-1.7553	-1.44281
gene-HEYL	-1.88497	-1.44091
gene-CDC42EP1	-2.59947	-1.43989
gene-SNX7	-1.15288	-1.4147
gene-GRP	-7.98988	-1.41442
gene-ESAM	-2.04785	-1.41261
gene-GUCY1B3	-2.2439	-1.41251
gene-RAI14	-1.52972	-1.40808
gene-TNRC18	-1.22952	-1.40381
gene-SGCE	-1.66717	-1.40298
gene-ERC1	-1.23216	-1.40091
gene-HDC	-1.73065	-1.4005
gene-TTC28	-1.24329	-1.39858
gene-FAM167A	-2.818	-1.39378
gene-FYTTD1L	-2.13508	-1.39262
gene-THSD7A	-1.89556	-1.39175
gene-INPP4B	-1.76589	-1.39141
gene-MYO1B	-1.79201	-1.39111
gene-SCARF2	-1.97941	-1.38912
gene-LEF1	-1.78604	-1.38841
gene-SYBU	-2.50144	-1.38683
gene-NECTIN1	-1.62096	-1.38458
gene-ADSSL1	-1.5589	-1.38231
gene-AMY1A	-1.56732	-1.3791
gene-ANK3	-2.28633	-1.37817
gene-CCR6	-2.42762	-1.37769
gene-SEMA5B	-1.8527	-1.3776
gene-HIP1	-1.20559	-1.37706
gene-GPC1	-2.4487	-1.37454
gene-KLF13	-1.69007	-1.37255
gene-FGD6	-1.4956	-1.37048
gene-COL13A1	-3.47174	-1.36784
gene-SEC14L1	-1.14299	-1.36672
gene-LPP	-2.74741	-1.36574
gene-RBPMS2	-2.07212	-1.36546
gene-LAMA5	-1.74572	-1.36203
gene-MBOAT2	-2.54741	-1.35948
gene-SGCD	-2.24235	-1.35834
gene-TJP1	-1.07006	-1.35068
gene-RAPGEF5	-1.28643	-1.34847
gene-FAM172A	-1.14417	-1.34725
gene-SGCB	-1.12617	-1.34669
gene-KHDRBS3	-1.78875	-1.34456
gene-CPQ	-2.30655	-1.34297
gene-TSC22D1	-1.30415	-1.34126
gene-PPDPF	-2.07853	-1.34103
gene-MAP1A	-2.33444	-1.33978
gene-PGR	-3.05898	-1.33521
gene-NRXN3	-2.64633	-1.32733
gene-RSPO1	-3.95503	-1.32655
gene-SVEP1	-1.99604	-1.3178
gene-KCNMA1	-1.49221	-1.30858
gene-MAP4	-1.05608	-1.30803
gene-PKDCCA	-2.08356	-1.30318
gene-LOC107054798	-6.82337	-1.30147
gene-FSTL1	-1.54307	-1.30037
gene-ME1	-1.47081	-1.29571
gene-TMEM119	-1.69229	-1.29411
gene-PDGFRA	-1.9908	-1.29402
gene-PROCR	-4.12868	-1.29212
gene-TBC1D32	-2.31104	-1.29066
gene-EFNA5	-2.04579	-1.29042
gene-STAB2	-1.53944	-1.28943
gene-SKI	-1.50959	-1.28441
gene-HOXB3	-7.20174	-1.28351
gene-MYRIP	-5.22186	-1.28305
gene-ADAM23	-2.58706	-1.28228
gene-GATA5	-2.02117	-1.28073
gene-TUSC3	-6.61515	-1.28066
gene-COL4A2	-1.93601	-1.27809
gene-HSPA2	-1.81652	-1.27601
gene-EPAS1	-1.53607	-1.27167
gene-ADGRA2	-1.87442	-1.26993
gene-C4H20ORF194	-1.88945	-1.26712
gene-PLXND1	-1.43195	-1.26626
gene-TXNIP	-1.94657	-1.2636
gene-MPL	-3.22409	-1.26309
gene-EYA4	-2.52361	-1.26237
gene-CRIM1	-2.09677	-1.26186
gene-SH3BGRL	-1.04615	-1.25165
gene-LOC107054460	-2.09819	-1.25135
gene-RNF144A	-1.43254	-1.25095
gene-CACNB2	-2.833	-1.24765
gene-PAM	-1.54168	-1.24649
gene-MMP16	-2.3046	-1.24469
gene-LTC4SL	-2.03587	-1.24415
gene-CADPS	-6.83475	-1.24351
gene-PLTP	-3.95708	-1.24269
gene-FOXO4	-1.33044	-1.23726
gene-NID2	-2.04451	-1.23697
gene-AMOT	-1.67994	-1.23633
gene-ABCC9	-2.6569	-1.23588
gene-SLC44A1	-1.94019	-1.23425
gene-AFDN	-1.11421	-1.23066
gene-ELOVL5	-1.16301	-1.22987
gene-TEAD3	-1.24642	-1.22566
gene-LOC107049717	-1.22698	-1.22346
gene-CDH11	-2.38975	-1.22119
gene-SYT11	-1.40251	-1.21934
gene-LDB2	-1.15207	-1.21288
gene-ITGA6	-1.44899	-1.21211
gene-DENND2A	-1.19583	-1.2119
gene-THBS1	-1.68053	-1.21063
gene-KLHL29	-1.91195	-1.2067
gene-SEMA6A	-1.44464	-1.2048
gene-EOMES	-2.47618	-1.20305
gene-CDK19	-1.34394	-1.19822
gene-COL7A1	-2.74892	-1.19499
gene-SLC16A7	-2.34391	-1.19244
gene-GRIN2B	-5.05399	-1.1917
gene-GPC4	-1.46363	-1.18989
gene-SATB1	-1.73511	-1.18385
gene-FGFR2	-2.76051	-1.18325
gene-DAAM1	-1.83592	-1.18314
gene-WWC1	-6.52799	-1.18036
gene-NXN	-1.12772	-1.17994
gene-TMEM47	-1.81823	-1.17516
gene-MMRN2	-1.92732	-1.17206
gene-GNAQ	-1.45665	-1.17189
gene-SPIN1Z	-1.21671	-1.16761
gene-ARHGAP20	-3.25977	-1.16708
gene-GFRA1	-1.61868	-1.16689
gene-PTGES	-1.95074	-1.1645
gene-STARD9	-2.22063	-1.16283
gene-SDC3	-1.9104	-1.16217
gene-GBE1	-2.12332	-1.16041
gene-LOC107050721	-1.0123	-1.15563
gene-DOCK11	-1.22258	-1.15468
gene-OLFML2B	-2.08639	-1.14946
gene-SYTL1	-5.30502	-1.1469
gene-DCHS1	-2.25484	-1.14521
gene-LOC776273	-1.1556	-1.1411
gene-MAFA	-1.75283	-1.141
gene-NAALADL2	-2.48372	-1.13813
gene-SH3TC1	-1.78949	-1.13754
gene-TRPV2	-1.10598	-1.13629
gene-JAG1	-1.56015	-1.13264
gene-AGAP1	-1.75674	-1.1326
gene-CXCL12	-2.57579	-1.13065
gene-NECTIN3	-1.48074	-1.13062
gene-COL18A1	-2.93767	-1.13011
gene-RNF150	-1.61219	-1.12944
gene-BTBD6	-1.59323	-1.12804
gene-ADGRG6	-2.41501	-1.12715
gene-ITGA2	-2.21078	-1.12162
gene-AKAP2	-1.03136	-1.11734
gene-ITIH5	-1.28824	-1.11481
gene-LOC107049666	-1.91785	-1.11477
gene-FSHR	-2.77101	-1.11152
gene-LOC422924	-4.22287	-1.11076
gene-TLE1	-3.71637	-1.11049
gene-PER2	-2.22041	-1.1097
gene-PMEPA1	-2.26375	-1.10604
gene-KIAA1210	-2.06597	-1.10157
gene-ADAMTS9	-1.54576	-1.10085
gene-GPC5	-2.5118	-1.10073
gene-PIEZO2	-2.22489	-1.09935
gene-DPP10	-3.09643	-1.09807
gene-ADGRA1L	-2.8443	-1.09796
gene-APP	-1.70249	-1.09707
gene-VWF	-1.62993	-1.09202
gene-DNAH12	-3.50194	-1.08657
gene-MAF	-1.84218	-1.07692
gene-FARP1	-1.01605	-1.0767
gene-CLMP	-1.19921	-1.07621
gene-RAPH1	-1.51969	-1.076
gene-CTTN	-1.05232	-1.0656
gene-EPHA4	-2.60734	-1.06276
gene-SEMA3D	-2.12258	-1.06266
gene-F10	-1.72662	-1.06236
gene-KIRREL	-2.48451	-1.06062
gene-B3GALNT2	-1.63312	-1.05975
gene-TACR1	-2.21467	-1.0589
gene-KK34	-3.10421	-1.0577
gene-DPYSL2	-1.53452	-1.05765
gene-PICALM	-1.09335	-1.05588
gene-FAM13A	-1.56872	-1.0557
gene-CARHSP1	-1.14595	-1.05286
gene-ANTXR2	-1.58346	-1.05048
gene-CYP4V2	-1.64321	-1.0498
gene-PCMTD1	-1.34594	-1.04536
gene-ABCA5	-2.10466	-1.04509
gene-COL22A1	-4.67145	-1.04026
gene-COL10A1	-4.23118	-1.03753
gene-RALGPS2	-2.19122	-1.03678
gene-ANTXRL	-2.03538	-1.03673
gene-DOK5	-4.02325	-1.0362
gene-ARID5B	-1.59673	-1.03559
gene-COLEC10	-2.15825	-1.03518
gene-NPR2	-1.71528	-1.03413
gene-GRID1	-1.94008	-1.03202
gene-ABL1	-1.58584	-1.02421
gene-ADIPOQ	-2.01219	-1.01958
gene-AES	-1.35233	-1.01348
gene-LOC107051082	-2.34571	-1.01052
gene-LRRC4C	-3.15592	-1.00514
gene-SMTN	-1.60733	-1.00473
gene-FGFR1	-2.11501	-1.00298
gene-PTPRS	-2.09112	-1.00296
gene-YPEL5	-1.22938	-1.00275
gene-DNAJA1	-1.11132	-0.999881
gene-LOC107052185	-1.99021	-0.998975
gene-ID1	-1.09295	-0.998511
gene-PLPP2	-1.3311	-0.994408
gene-LOC426743	-2.15264	-0.993386
gene-NID1	-1.68877	-0.99074
gene-JAM2	-1.78467	-0.984391
gene-NLRP1L	-1.15347	-0.98392
gene-IGF2	-2.14345	-0.982383
gene-C1QTNF6	-1.70272	-0.981548
gene-SNX33	-1.63501	-0.979937
gene-CCBE1	-2.26664	-0.979132
gene-APBB2	-1.41135	-0.976312
gene-ANXA6	-1.3155	-0.97542
gene-CFH	-3.46456	-0.969488
gene-AMY2A	-2.60179	-0.967784
gene-ARL5B	-1.41464	-0.964447
gene-PTPN13	-1.71052	-0.960603
gene-MXD4	-1.78328	-0.960353
gene-TSPAN4	-1.6239	-0.960274
gene-CALD1	-1.10243	-0.957949
gene-FADS2	-1.32915	-0.957457
gene-NR5A1	-1.44851	-0.957146
gene-PYGB	-1.31491	-0.956789
gene-NAV1	-1.22585	-0.950747
gene-ID2	-1.46628	-0.949042
gene-SYNE1	-1.04167	-0.9487
gene-ENPP2	-2.67345	-0.947981
gene-COL24A1	-1.9545	-0.947787
gene-F2R	-1.95281	-0.947432
gene-PTPRF	-2.28565	-0.946968
gene-MOXD1	-4.37299	-0.946582
gene-ARHGEF12	-1.04409	-0.942694
gene-SLC16A2	-1.65818	-0.937794
gene-ALDH7A1	-1.20177	-0.935477
gene-ATP2B4	-1.50163	-0.933849
gene-GREB1L	-1.4912	-0.930801
gene-AQP3	-2.36629	-0.930252
gene-PCGF3	-2.92351	-0.930226
gene-NCKAP1	-1.24653	-0.923415
gene-HDAC4	-1.4057	-0.922543
gene-LOXL3	-1.54155	-0.920815
gene-CITED2	-1.11881	-0.916653
gene-TBX2	-1.70988	-0.914905
gene-HYAL1	-2.3253	-0.914077
gene-ACACB	-4.79664	-0.912758
gene-SULF2	-1.65627	-0.907965
gene-CAT	-1.14306	-0.905733
gene-H3F3C	-1.17281	-0.90527
gene-LAMA4	-1.25864	-0.904271
gene-C11orf24	-1.58369	-0.903502
gene-LOC776594	-1.25131	-0.899862
gene-ABCA2	-1.79781	-0.893247
gene-TYRO3	-1.76015	-0.892847
gene-SLC2A12	-1.70132	-0.889003
gene-TCP11L2	-1.44765	-0.887658
gene-SEMA3E	-3.82963	-0.885624
gene-LRP4	-1.60256	-0.885288
gene-PROS1	-1.54624	-0.880568
gene-ARHGAP18	-1.0481	-0.879397
gene-FHOD3	-2.36653	-0.878296
gene-ST8SIA1	-1.56017	-0.873499
gene-LAMC1	-1.56318	-0.869983
gene-YPEL1	-1.90113	-0.869695
gene-PLXNB1	-1.81351	-0.864593
gene-ITGB3	-1.43122	-0.858859
gene-LOC417013	-3.0505	-0.851053
gene-SNED1	-2.41348	-0.846831
gene-SPATS2L	-1.58683	-0.83576
gene-CASK	-1.08102	-0.835577
gene-MAF1	-1.18893	-0.82812
gene-TNR	-6.90734	-0.825846
gene-CD1C	-2.31618	-0.824526
gene-FAM171A1	-1.63938	-0.81964
gene-IL7	-1.87725	-0.81858
gene-OLFML2A	-2.57286	-0.815846
gene-TINAGL1	-1.06313	-0.815136
gene-NOTCH1	-1.47005	-0.815109
gene-PACSIN3	-1.67901	-0.809027
gene-SOX4	-1.58458	-0.807648
gene-PLEKHO1	-1.60185	-0.804856
gene-CCR4	-2.14949	-0.803788
gene-CSNK1E	-1.02081	-0.802452
gene-RXRA	-1.14934	-0.798565
gene-WT1	-1.60183	-0.798558
gene-CD151	-1.12895	-0.792856
gene-CLDN5	-1.24539	-0.790858
gene-CTSO	-1.66985	-0.786849
gene-CD93	-1.61435	-0.783813
gene-ABCB11	-7.06929	-0.776017
gene-TEF	-1.3358	-0.772098
gene-PLEKHG1	-1.27644	-0.77163
gene-ANKRD10	-1.60184	-0.765464
gene-CYP2D6	-1.99528	-0.763815
gene-ST5	-1.16021	-0.762613
gene-LAMB1	-1.93161	-0.75696
gene-GRID2	-2.10328	-0.756893
gene-MAP4K4	-1.08976	-0.752033
gene-ZNF608	-1.39496	-0.751746
gene-SEPT11	-1.53696	-0.749241
gene-ZEB2	-1.09241	-0.748914
gene-MYO6	-1.80565	-0.746864
gene-NUMB	-1.21305	-0.745667
gene-BLA	-2.18085	-0.745324
gene-TSPAN6	-1.29055	-0.744552
gene-EDNRA	-1.63005	-0.734816
gene-MAPRE2	-1.16358	-0.734282
gene-SLC12A2	-1.1332	-0.734087
gene-ITGA1	-1.94441	-0.734005
gene-LOC422320	-1.37593	-0.733199
gene-ETS1	-1.30471	-0.732886
gene-ZNF488	-1.82512	-0.717862
gene-ADAMTS13	-1.24786	-0.717445
gene-DLL4	-1.3293	-0.710311
gene-TGFBI	-1.30734	-0.708081
gene-ARHGAP21	-1.1826	-0.703936
gene-MICU3	-2.98685	-0.700908
gene-SCIN	-1.40751	-0.694998
gene-LOC107050595	-1.32113	-0.688006
gene-PCDH15	-2.88352	-0.687759
gene-AGRN	-1.55354	-0.68708
gene-ADORA2A	-1.39011	-0.686352
gene-EFEMP1	-2.07956	-0.684986
gene-FZD7	-2.128	-0.684392
gene-PHOSPHO1	-3.23162	-0.683434
gene-SLC35F1	-3.51508	-0.681242
gene-CCDC50	-1.08174	-0.680495
gene-EPHA5	-3.6171	-0.679092
gene-ROBO1	-1.56597	-0.670958
gene-NFYA	-1.14148	-0.666494
gene-AOC3	-1.83758	-0.664396
gene-GPM6B	-2.27838	-0.663386
gene-CTNNA1	-1.02319	-0.658513
gene-TRAT1	-1.42463	-0.657471
gene-RASAL2	-1.41632	-0.656269
gene-ANKH	-1.77158	-0.654325
gene-DLL1	-1.30161	-0.650852
gene-NEFL	-7.09855	-0.649508
gene-GATA2	-2.27462	-0.648757
gene-MGAT5B	-2.02774	-0.64469
gene-MMP17	-2.53432	-0.643898
gene-SORL1	-1.34257	-0.642561
gene-SLC24A3	-1.42798	-0.639586
gene-FAM65A	-1.23809	-0.638097
gene-LPL	-2.04671	-0.633839
gene-ADAMTS1	-1.15279	-0.632871
gene-THEMIS	-1.48743	-0.629495
gene-EDN3	-1.45736	-0.626988
gene-ERICH3	-6.8454	-0.624209
gene-CHGB	-2.26004	-0.620864
gene-RNF145	-1.23377	-0.62017
gene-KIAA0825	-2.3963	-0.611111
gene-HEPH	-1.33509	-0.610371
gene-KIAA1522	-2.42681	-0.609373
gene-TSPAN7	-2.28524	-0.603851
gene-BMP4	-1.0947	-0.596188
gene-MRAP	-6.91266	-0.594668
gene-PIK3IP1	-1.72182	-0.593221
gene-PLPP3	-1.43608	-0.592798
gene-PPM1L	-1.34305	-0.592367
gene-TMEM100	-2.01829	-0.589659
gene-PTPRK	-1.85877	-0.582646
gene-OSMR	-1.30848	-0.579783
gene-TLX1	-1.71478	-0.579051
gene-CROCC	-3.39609	-0.575467
gene-ZFP36L2	-1.12848	-0.574272
gene-ERG	-1.86055	-0.558617
gene-PLXNB2	-1.56961	-0.558381
gene-ATP1B4	-2.23042	-0.557729
gene-LAMA3	-2.44422	-0.556885
gene-LOC107049166	-3.59395	-0.556592
gene-TNFSF11	-1.43001	-0.556203
gene-PDGFRB	-2.07942	-0.55117
gene-GNAL	-1.47196	-0.545363
gene-EGFLAM	-1.48208	-0.544899
gene-EFNB1	-1.4566	-0.543542
gene-MEGF10	-3.03373	-0.535699
gene-LOC423752	-1.26437	-0.530932
gene-COLEC12	-1.93412	-0.530345
gene-FAM189A2	-1.603	-0.52782
gene-PLCG1	-1.22705	-0.525677
gene-TIMP3	-1.93629	-0.524929
gene-SELENOU	-1.90891	-0.51744
gene-MED13L	-1.10489	-0.515062
gene-BARL	-2.60121	-0.511571
gene-LIFR	-1.30031	-0.506003
gene-TGFB3	-1.27811	-0.505799
gene-SLC16A10	-1.18948	-0.499111
gene-RETSAT	-1.23566	-0.497829
gene-C1H2ORF40	-2.12512	-0.496798
gene-SELENOP1	-1.15164	-0.494782
gene-ANO1	-2.95413	-0.494274
gene-COL21A1	-3.11727	-0.494154
gene-ITM2B	-1.51643	-0.484197
gene-ARHGAP24	-1.77056	-0.480151
gene-NELL2	-1.76471	-0.470263
gene-FBP1	-1.5136	-0.470065
gene-HSF3	-1.02239	-0.469087
gene-PAG1	-1.36435	-0.459287
gene-C5H14orf4	-1.41342	-0.456902
gene-EVA1A	-2.72339	-0.45331
gene-CD226	-1.98662	-0.451621
gene-SULT2B1L1	-1.46497	-0.450197
gene-TBC1D1	-1.28654	-0.448481
gene-ANPEP	-1.1997	-0.447006
gene-SLCO2B1	-1.38377	-0.443294
gene-ISM2	-2.18764	-0.438636
gene-LOC770126	-1.19314	-0.435922
gene-CNKSR2L	-1.64289	-0.434458
gene-GPR182	-1.36746	-0.434238
gene-SMOX	-1.83459	-0.414682
gene-AMHR2	-2.1478	-0.408183
gene-LOC107050463	-1.32831	-0.403025
gene-GGT1	-1.50521	-0.395773
gene-RELL1	-1.11317	-0.387931
gene-SBSPON	-3.30233	-0.386998
gene-STX7	-1.24636	-0.382728
gene-TARP	-1.70315	-0.381399
gene-LCAT	-3.03035	-0.381374
gene-SPOCK1	-1.65937	-0.369574
gene-ACVRL1	-1.23788	-0.367899
gene-FSTL4	-2.90057	-0.362455
gene-DPY19L1	-1.94265	-0.359618
gene-MFAP3L	-6.6448	-0.359023
gene-SH3PXD2A	-1.31517	-0.353819
gene-LOC422757	-2.32848	-0.342647
gene-EMILIN2	-1.95125	-0.33013
gene-LOC419333	-1.431	-0.328716
gene-SPATA13	-1.40581	-0.320019
gene-CREBBP	-1.02991	-0.31985
gene-LOC416959	-3.32935	-0.31682
gene-EDNRB	-2.13114	-0.315916
gene-CAP2	-1.72271	-0.313473
gene-LOC107055377	-6.71505	-0.287064
gene-DUSP6	-1.21615	-0.274496
gene-PTK7	-1.03729	-0.273668
gene-C13H5orf24	-1.02109	-0.273614
gene-TGM3	-2.6992	-0.272722
gene-NBR1	-1.06747	-0.271539
gene-GGT5	-1.64226	-0.26453
gene-RAP1GAP2	-2.34715	-0.238679
gene-SESN1	-1.18462	-0.234248
gene-LOXL2	-2.07456	-0.230167
gene-P2RY6	-2.36307	-0.220551
gene-ICOSLG	-1.59302	-0.215435
gene-TUBB1	-1.90925	-0.215393
gene-EXTL3	-1.24284	-0.215035
gene-SUN2	-1.23951	-0.208178
gene-BMP2	-3.14099	-0.19709
gene-FGFR3	-3.31923	-0.196883
gene-ULK2	-1.01669	-0.18913
gene-CD74	-1.48503	-0.186462
gene-HAVCR1	-1.79069	-0.185898
gene-CNMD	-3.16126	-0.184681
gene-RAB2A	-1.1847	-0.176606
gene-SERINC5	-1.09356	-0.175347
gene-SPSB3	-1.59255	-0.170249
gene-IGF1R	-1.2834	-0.167823
gene-LOC419545	-1.53896	-0.155346
gene-LOC112531893	-2.07975	-0.147143
gene-PLPPR3	-1.73822	-0.146987
gene-KIAA1211	-4.56642	-0.139736
gene-ZNF366	-1.15489	-0.139589
gene-DUSP7	-1.33485	-0.135841
gene-LUC7L	-1.04698	-0.128225
gene-GFRA4	-2.43274	-0.127593
gene-ITM2C	-1.73115	-0.121347
gene-CZH9orf72	-1.18606	-0.119488
gene-LY86	-1.44621	-0.0963323
gene-CYSLTR2	-1.55082	-0.0809072
gene-CA2	-1.94228	-0.0725953
gene-GPR20	-1.5194	-0.0554332
gene-HIPK3	-1.227	-0.0407614
gene-ATRN	-1.31818	-0.0363206
gene-PKD2	-1.06594	-0.0355096
gene-PCASP2	-1.21302	-0.0179883
gene-HBA1	-2.7183	-0.01782
gene-FHOD1	-1.07607	-0.0109685
gene-LAPTM4B	-1.26509	0.000107245
gene-KAZALD1	-2.00667	0.00353671
gene-LOC101748259	-1.94113	0.00638826
gene-PLD6	-3.41546	0.00659292
gene-ANO3	-1.26884	0.00690126
gene-ADAMTS3	-1.29805	0.00962591
gene-BLB2	-2.48468	0.0334374
gene-ABCA9	-1.91338	0.0404501
gene-UTS2B	-2.12883	0.0436725
gene-BLB1	-1.60316	0.0581929
gene-PCDH10	-3.65313	0.0631869
gene-LOC101748153	-1.52127	0.068369
gene-GJA1	-1.35092	0.0736643
gene-LIMD2	-1.14578	0.0907615
gene-EDNRB2	-1.89515	0.0956339
gene-DMB2	-1.29307	0.100712
gene-LOC101749223	-1.38388	0.105611
gene-CREBRF	-1.37207	0.119802
gene-WDFY4	-1.20775	0.125286
gene-PTPRT	-4.82821	0.127769
gene-TRIM2	-1.2397	0.147976
gene-KCNC1	-2.2617	0.158628
gene-PCDHA11	-3.28399	0.17354
gene-ANK1	-2.97992	0.177282
gene-RHBG	-2.08202	0.178446
gene-TENM3	-1.83267	0.181209
gene-ATCAY	-6.8384	0.185453
gene-SNAP91	-1.52932	0.195125
gene-LOC396098	-1.50506	0.204547
gene-METRN	-2.88852	0.210346
gene-GM2A	-1.79528	0.214647
gene-BORL1	-2.83999	0.217865
gene-KCNJ8	-1.98787	0.228722
gene-PINLYP	-1.43493	0.238824
gene-HEXB	-1.00929	0.272434
gene-ADGRG2	-1.64386	0.273814
gene-HVCN1	-1.04242	0.296639
gene-FLT1	-1.47019	0.298933
gene-HS6ST1	-1.57186	0.333112
gene-PRG4	-6.63208	0.335525
gene-P2RY1	-1.37787	0.350857
gene-TTC38	-1.38911	0.369044
gene-LOC107052466	-1.84271	0.375016
gene-SLC2A5	-1.38151	0.379554
gene-HBBA	-2.57035	0.384401
gene-HIST1H110	-1.48886	0.390811
gene-AvBD7	-1.78809	0.396929
gene-C1H12ORF66	-1.35602	0.407549
gene-SLC24A4	-2.94227	0.418158
gene-CNTFR	-1.14281	0.421818
gene-CELSR2	-2.72767	0.44528
gene-ITPR2	-1.04175	0.457473
gene-CFD	-1.42566	0.463173
gene-VEGFA	-1.31342	0.47578
gene-CCL17	-2.14338	0.487419
gene-CCR7	-1.19731	0.524432
gene-MASP1	-1.84719	0.657541
gene-ACHRB	-1.90596	0.666397
gene-P2RX1	-1.6581	0.666426
gene-GPR34	-1.1747	0.766362
gene-TREM-B2	-1.82514	0.76889
gene-FAP	-1.46929	0.804505
gene-P3H2	-1.75736	0.87819
gene-GRN	-1.24193	0.934533
gene-HBM	-1.83913	1.04423
gene-LOC112532220	-1.4984	1.10247
gene-CA4	-1.24605	1.16259
gene-LOC107052236	-1.82501	1.17343
gene-SCUBE3	-1.05143	1.29562
gene-LYZ	-1.97887	1.45732
gene-SIGLEC1	-1.20838	1.62497
gene-IL8L2	-4.14709	2.31491
gene-LOC112530189	-1.5588	3.28034
		#N/A
		#N/A
		#N/A
		#N/A
		#N/A
		#N/A
		#N/A
		#N/A
		#N/A
		#N/A
		#N/A
		#N/A
		#N/A
		#N/A
		#N/A
		#N/A
		#N/A
		#N/A
		#N/A
		#N/A
		#N/A
		#N/A
		#N/A
		#N/A
		#N/A
		#N/A
		#N/A
		#N/A
		#N/A
		#N/A
		#N/A
		#N/A
		#N/A
		#N/A
		#N/A
		#N/A
		#N/A
		#N/A
		#N/A
		#N/A
		#N/A
		#N/A
		#N/A
		#N/A
		#N/A
		#N/A
		#N/A
		#N/A
		#N/A
		#N/A
		#N/A
		#N/A
		#N/A
		#N/A
		#N/A
		#N/A
		#N/A
		#N/A
		#N/A
		#N/A
		#N/A
		#N/A
		#N/A
		#N/A
		#N/A
		#N/A
		#N/A
		#N/A
		#N/A
		#N/A
		#N/A
		#N/A
		#N/A
		#N/A
		#N/A
		#N/A
		#N/A
		#N/A
		#N/A
		#N/A
		#N/A
		#N/A
		#N/A
		#N/A
		#N/A
		#N/A
		#N/A
		#N/A
		#N/A
		#N/A
		#N/A
		#N/A
		#N/A
		#N/A
		#N/A
		#N/A
		#N/A
		#N/A
		#N/A
		#N/A
		#N/A
		#N/A
		#N/A
		#N/A
		#N/A
		#N/A
		#N/A
		#N/A
		#N/A
		#N/A
		#N/A
		#N/A
		#N/A
		#N/A
		#N/A
		#N/A
		#N/A
		#N/A
		#N/A
		#N/A
		#N/A
		#N/A
		#N/A
		#N/A
		#N/A
		#N/A
		#N/A
		#N/A
		#N/A
		#N/A
		#N/A
		#N/A
		#N/A
		#N/A
		#N/A
		#N/A
		#N/A
		#N/A
		#N/A
		#N/A
		#N/A
		#N/A
		#N/A
		#N/A
		#N/A
		#N/A
		#N/A
		#N/A
		#N/A
		#N/A
		#N/A
		#N/A
		#N/A
		#N/A
		#N/A
		#N/A
		#N/A
		#N/A
		#N/A
		#N/A
		#N/A
		#N/A
		#N/A
		#N/A
		#N/A
		#N/A
		#N/A
		#N/A
		#N/A
		#N/A
		#N/A
		#N/A
		#N/A
		#N/A
		#N/A
		#N/A
		#N/A
		#N/A
		#N/A
		#N/A
		#N/A
		#N/A
		#N/A
		#N/A
		#N/A
		#N/A
		#N/A
		#N/A
		#N/A
		#N/A
		#N/A
		#N/A
		#N/A
		#N/A
		#N/A
		#N/A
		#N/A
		#N/A
		#N/A
		#N/A
		#N/A
		#N/A
		#N/A
		#N/A
		#N/A
		#N/A
		#N/A
		#N/A
		#N/A
		#N/A
		#N/A
		#N/A
		#N/A
		#N/A
		#N/A
		#N/A
		#N/A
		#N/A
		#N/A
		#N/A
		#N/A
		#N/A
		#N/A
		#N/A
		#N/A
		#N/A
		#N/A
		#N/A
		#N/A
		#N/A
		#N/A
		#N/A
		#N/A
		#N/A
		#N/A
		#N/A
		#N/A
		#N/A
		#N/A
		#N/A
		#N/A
		#N/A
		#N/A
		#N/A
		#N/A
		#N/A
		#N/A
		#N/A
		#N/A
		#N/A
		#N/A
		#N/A
		#N/A
		#N/A
		#N/A
		#N/A
		#N/A
		#N/A
		#N/A
		#N/A
		#N/A
		#N/A
		#N/A
		#N/A
		#N/A
		#N/A
		#N/A
		#N/A
		#N/A
		#N/A
		#N/A
		#N/A
		#N/A
		#N/A
		#N/A
		#N/A
		#N/A
		#N/A
		#N/A
		#N/A
		#N/A
		#N/A
		#N/A
		#N/A
		#N/A
		#N/A
		#N/A
		#N/A
		#N/A
		#N/A
		#N/A
		#N/A
		#N/A
		#N/A
		#N/A
		#N/A
		#N/A
		#N/A
		#N/A
		#N/A
		#N/A
		#N/A
		#N/A
		#N/A
		#N/A
		#N/A
		#N/A
		#N/A
		#N/A
		#N/A
		#N/A
		#N/A
		#N/A
		#N/A
		#N/A
		#N/A
		#N/A
		#N/A
		#N/A
		#N/A
		#N/A
		#N/A
		#N/A
		#N/A
		#N/A
		#N/A
		#N/A
		#N/A
		#N/A
		#N/A
		#N/A
		#N/A
		#N/A
		#N/A
		#N/A
		#N/A
		#N/A
		#N/A
		#N/A
		#N/A
		#N/A
		#N/A
		#N/A
		#N/A
		#N/A
		#N/A
		#N/A
		#N/A
		#N/A
		#N/A
		#N/A
		#N/A
		#N/A
		#N/A
		#N/A
		#N/A
		#N/A
		#N/A
		#N/A
		#N/A
		#N/A
		#N/A
		#N/A
		#N/A
		#N/A
		#N/A
		#N/A
		#N/A
		#N/A
		#N/A
		#N/A
		#N/A
		#N/A
		#N/A
		#N/A
		#N/A
		#N/A
		#N/A
		#N/A
		#N/A
		#N/A
		#N/A
		#N/A
		#N/A
		#N/A
		#N/A
		#N/A
		#N/A
		#N/A
		#N/A
		#N/A
		#N/A
		#N/A
		#N/A
		#N/A
		#N/A
		#N/A
		#N/A
		#N/A
		#N/A
		#N/A
		#N/A
		#N/A
		#N/A
		#N/A
		#N/A
		#N/A
		#N/A
		#N/A
		#N/A
		#N/A
		#N/A
		#N/A
		#N/A
		#N/A
		#N/A
		#N/A
		#N/A
		#N/A
		#N/A
		#N/A
		#N/A
		#N/A
		#N/A
		#N/A
		#N/A
		#N/A
		#N/A
		#N/A
		#N/A
		#N/A
		#N/A
		#N/A
		#N/A
		#N/A
		#N/A
		#N/A
		#N/A
		#N/A
		#N/A
		#N/A
		#N/A
		#N/A
		#N/A
		#N/A
		#N/A
		#N/A
		#N/A
		#N/A
		#N/A
		#N/A
		#N/A
		#N/A
		#N/A
		#N/A
		#N/A
		#N/A
		#N/A
		#N/A
		#N/A
		#N/A
		#N/A
		#N/A
		#N/A
		#N/A
		#N/A
		#N/A
		#N/A
		#N/A
		#N/A
		#N/A
		#N/A
		#N/A
		#N/A
		#N/A
		#N/A
		#N/A
		#N/A
		#N/A
		#N/A
		#N/A
		#N/A
		#N/A
		#N/A
		#N/A
		#N/A
		#N/A
		#N/A
		#N/A
		#N/A
		#N/A
		#N/A
		#N/A
		#N/A
		#N/A
		#N/A
		#N/A
		#N/A
		#N/A
		#N/A
		#N/A
		#N/A
		#N/A
		#N/A
		#N/A
		#N/A
		#N/A
		#N/A
		#N/A
		#N/A
		#N/A
		#N/A
		#N/A
		#N/A
		#N/A
		#N/A
		#N/A
		#N/A
		#N/A
		#N/A
		#N/A
		#N/A
		#N/A
		#N/A
		#N/A
		#N/A
		#N/A
		#N/A
		#N/A
		#N/A
		#N/A
		#N/A
		#N/A
		#N/A
		#N/A
		#N/A
		#N/A
		#N/A
		#N/A
		#N/A
		#N/A
		#N/A
		#N/A
		#N/A
		#N/A
		#N/A
		#N/A
		#N/A
		#N/A
		#N/A
		#N/A
		#N/A
		#N/A
		#N/A
		#N/A
		#N/A
		#N/A
		#N/A
		#N/A
		#N/A
		#N/A
		#N/A
		#N/A
		#N/A
		#N/A
		#N/A
		#N/A
		#N/A
		#N/A
		#N/A
		#N/A
		#N/A
		#N/A
		#N/A
		#N/A
		#N/A
		#N/A
		#N/A
		#N/A
		#N/A
		#N/A
		#N/A
		#N/A
		#N/A
		#N/A
		#N/A
		#N/A
		#N/A
		#N/A
		#N/A
		#N/A
		#N/A
		#N/A
		#N/A
		#N/A
		#N/A
		#N/A
		#N/A
		#N/A
		#N/A
		#N/A
		#N/A
		#N/A
		#N/A
		#N/A
		#N/A
		#N/A
		#N/A
		#N/A
		#N/A
		#N/A
		#N/A
		#N/A
		#N/A
		#N/A
		#N/A
		#N/A
		#N/A
		#N/A
		#N/A
		#N/A
		#N/A
		#N/A
		#N/A
		#N/A
		#N/A
		#N/A
		#N/A
		#N/A
		#N/A
		#N/A
		#N/A
		#N/A
		#N/A
		#N/A
		#N/A
		#N/A
		#N/A
		#N/A
		#N/A
		#N/A
		#N/A
		#N/A
		#N/A
		#N/A
		#N/A
		#N/A
		#N/A
		#N/A
		#N/A
		#N/A
		#N/A
		#N/A
		#N/A
		#N/A
		#N/A
		#N/A
		#N/A
		#N/A
		#N/A
		#N/A
		#N/A
		#N/A
		#N/A
		#N/A
		#N/A
		#N/A
		#N/A
		#N/A
		#N/A
		#N/A
		#N/A
		#N/A
		#N/A
		#N/A
		#N/A
		#N/A
		#N/A
		#N/A
		#N/A
		#N/A
		#N/A
		#N/A
		#N/A
		#N/A
		#N/A
		#N/A
		#N/A
		#N/A
		#N/A
		#N/A
		#N/A
		#N/A
		#N/A
		#N/A
		#N/A
		#N/A
		#N/A
		#N/A
		#N/A
		#N/A
		#N/A
		#N/A
		#N/A
		#N/A
		#N/A
		#N/A
		#N/A
		#N/A
		#N/A
		#N/A
		#N/A
		#N/A
		#N/A
		#N/A
		#N/A
		#N/A
		#N/A
		#N/A
		#N/A
		#N/A
		#N/A
		#N/A
		#N/A
		#N/A
		#N/A
		#N/A
		#N/A
		#N/A
		#N/A
		#N/A
		#N/A
		#N/A
		#N/A
		#N/A
		#N/A
		#N/A
		#N/A
		#N/A
		#N/A
		#N/A
		#N/A
		#N/A
		#N/A
		#N/A
		#N/A
		#N/A
		#N/A
		#N/A
		#N/A
		#N/A
		#N/A
		#N/A
		#N/A
		#N/A
		#N/A
		#N/A
		#N/A
		#N/A
		#N/A
		#N/A
		#N/A
		#N/A
		#N/A
		#N/A
		#N/A
		#N/A
		#N/A
		#N/A
		#N/A
		#N/A
		#N/A
		#N/A
		#N/A
		#N/A
		#N/A
		#N/A
		#N/A
		#N/A
		#N/A
		#N/A
		#N/A
		#N/A
		#N/A
		#N/A
		#N/A
		#N/A
		#N/A
		#N/A
		#N/A
		#N/A
		#N/A
		#N/A
		#N/A
		#N/A
		#N/A
		#N/A
		#N/A
		#N/A
		#N/A
		#N/A
		#N/A
		#N/A
		#N/A
		#N/A
		#N/A
		#N/A
		#N/A
		#N/A
		#N/A
		#N/A
		#N/A
		#N/A
		#N/A
		#N/A
		#N/A
		#N/A
		#N/A
		#N/A
		#N/A
		#N/A
		#N/A
		#N/A
		#N/A
		#N/A
		#N/A
		#N/A
		#N/A
		#N/A
		#N/A
		#N/A
		#N/A
		#N/A
		#N/A
		#N/A
		#N/A
		#N/A
		#N/A
		#N/A
		#N/A
		#N/A
		#N/A
		#N/A
		#N/A
		#N/A
		#N/A
		#N/A
		#N/A
		#N/A
		#N/A
		#N/A
		#N/A
		#N/A
		#N/A
		#N/A
		#N/A
		#N/A
		#N/A
		#N/A
		#N/A
		#N/A
		#N/A
		#N/A
		#N/A
		#N/A
		#N/A
		#N/A
		#N/A
		#N/A
		#N/A
		#N/A
		#N/A
		#N/A
		#N/A
		#N/A
		#N/A
		#N/A
		#N/A
		#N/A
		#N/A
		#N/A
		#N/A
		#N/A
		#N/A
		#N/A
		#N/A
		#N/A
		#N/A
		#N/A
		#N/A
		#N/A
		#N/A
		#N/A
		#N/A
		#N/A
		#N/A
		#N/A
		#N/A
		#N/A
		#N/A
		#N/A
		#N/A
		#N/A
		#N/A
		#N/A
		#N/A
		#N/A
		#N/A
		#N/A
		#N/A
		#N/A
		#N/A
		#N/A
		#N/A
		#N/A
		#N/A
		#N/A
		#N/A
		#N/A
		#N/A
		#N/A
		#N/A
		#N/A
		#N/A
		#N/A
		#N/A
		#N/A
		#N/A
		#N/A
		#N/A
		#N/A
		#N/A
		#N/A
		#N/A
		#N/A
		#N/A
		#N/A
		#N/A
		#N/A
		#N/A
		#N/A
		#N/A
		#N/A
		#N/A
		#N/A
		#N/A
		#N/A
		#N/A
		#N/A
		#N/A
		#N/A
		#N/A
		#N/A
		#N/A
		#N/A
		#N/A
		#N/A
		#N/A
		#N/A
		#N/A
		#N/A
		#N/A
		#N/A
		#N/A
		#N/A
		#N/A
		#N/A
		#N/A
		#N/A
		#N/A
		#N/A
		#N/A
		#N/A
		#N/A
		#N/A
		#N/A
		#N/A
		#N/A
		#N/A
		#N/A
		#N/A
		#N/A
		#N/A
		#N/A
		#N/A
		#N/A
		#N/A
		#N/A
		#N/A
		#N/A
		#N/A
		#N/A
		#N/A
		#N/A
		#N/A
		#N/A
		#N/A
		#N/A
		#N/A
		#N/A
		#N/A
		#N/A
		#N/A
		#N/A
		#N/A
		#N/A
		#N/A
		#N/A
		#N/A
		#N/A
		#N/A
		#N/A
		#N/A
		#N/A
		#N/A
		#N/A
		#N/A
		#N/A
		#N/A
		#N/A
		#N/A
		#N/A
		#N/A
		#N/A
		#N/A
		#N/A
		#N/A
		#N/A
		#N/A
		#N/A
		#N/A
		#N/A
		#N/A
		#N/A
		#N/A
		#N/A
		#N/A
		#N/A
		#N/A
		#N/A
		#N/A
		#N/A
		#N/A
		#N/A
		#N/A
		#N/A
		#N/A
		#N/A
		#N/A
		#N/A
		#N/A
		#N/A
		#N/A
		#N/A
		#N/A
		#N/A
		#N/A
		#N/A
		#N/A
		#N/A
		#N/A
		#N/A
		#N/A
		#N/A
		#N/A
		#N/A
		#N/A
		#N/A
		#N/A
		#N/A
		#N/A
		#N/A
		#N/A
		#N/A
		#N/A
		#N/A
		#N/A
		#N/A
		#N/A
		#N/A
		#N/A
		#N/A
		#N/A
		#N/A
		#N/A
		#N/A
		#N/A
		#N/A
		#N/A
		#N/A
		#N/A
		#N/A
		#N/A
		#N/A
		#N/A
		#N/A
		#N/A
		#N/A
		#N/A
		#N/A
		#N/A
		#N/A
		#N/A
		#N/A
		#N/A
		#N/A
		#N/A
		#N/A
		#N/A
		#N/A
		#N/A
		#N/A
		#N/A
		#N/A
		#N/A
		#N/A
		#N/A
		#N/A
		#N/A
		#N/A
		#N/A
		#N/A
		#N/A
		#N/A
		#N/A
		#N/A
		#N/A
		#N/A
		#N/A
		#N/A
		#N/A
		#N/A
		#N/A
		#N/A
		#N/A
		#N/A
		#N/A
		#N/A
		#N/A
		#N/A
		#N/A
		#N/A
		#N/A
		#N/A
		#N/A
		#N/A
		#N/A
		#N/A
		#N/A
		#N/A
		#N/A
		#N/A
		#N/A
		#N/A
		#N/A
		#N/A
		#N/A
		#N/A
		#N/A
		#N/A
		#N/A
		#N/A
		#N/A
		#N/A
		#N/A
		#N/A
		#N/A
		#N/A
[truncated: 11,933 more rows]

## Sheet: I quadrants（0）
GENEID	Ribo_logFC	RNA_logFC
